# Supplementary material for: The impact of methodology on the reproducibility and rigor of DNA methylation data
Source: Sci Rep. 2022 Jan 10;12:380. doi: 10.1038/s41598-021-04346-w (PMC8748700; doi:10.1038/s41598-021-04346-w)
Supplement: Supplementary file 1 — Supplementary Information 1. [file 41598_2021_4346_MOESM1_ESM.xlsx]

## Sheet: Table S1
Table S1. CpG site mapping summary
Group	Sample	Number of reads	Genome sequencing depth	#CpG	Average conversion rate (%)
Site#1	CW_H	94325991	2.13617	1943338	99.5047
Site#1	CW_S	96915602	2.19481	1825760	99.4418
Site#1	NK_B	107720813	2.43951	2352468	99.3612
Site#1	NK_H	101906080	2.30783	2273787	99.3769
Site#1	NK_S	102879616	2.32988	2646863	99.479
Site#2	CW_F	101836538	2.30626	2204400	99.4803
Site#2	CW_R	88581641	2.00608	2020402	99.4835
Site#2	NK_E	87988073	1.99263	2040038	99.4622
Site#2	NK_F	67919681	1.53815	2137582	99.5177
Site#2	NK_L	77295814	1.75049	2412635	99.4769
Site#2	NK_Q	121245606	2.74581	1994526	99.365
Site#3	CW_C	134839481	3.05366	2025674	99.4521
Site#3	CW_I	90140484	2.04138	1756129	99.3322
Site#3	CW_O	85257574	1.9308	2022739	99.4889
Site#3	NK_C	82689652	1.87264	2159952	99.4282
Site#3	NK_I	89093905	2.01768	2319270	99.4763
Site#3	NK_P	96992952	2.19656	2125624	99.4133
Note:	genome size=2,870,182,909; read length=65bp

## Sheet: Table S2
Table S2. Region-specific hippocampus markers
enriched_region	gene_short_name	Source
CA4	6330406I15Rik	elife-14997-supp2.txt		The sources were from Hipposeq manuscript by Cembrowski et al, Elife 2016 (PMID: 27113915)
CA4	Ajap1	elife-14997-supp2.txt
CA4	Ap2s1	elife-14997-supp2.txt		enriched_region	count
CA4	Ass1	elife-14997-supp2.txt		CA4	61
CA4	B230216N24Rik	elife-14997-supp2.txt		CA2	41
CA4	Calb2	elife-14997-supp2.txt		DG	39
CA4	Cd59a	elife-14997-supp2.txt		CA1	10
CA4	Cda	elife-14997-supp2.txt		Dorsal	12
CA4	Cela1	elife-14997-supp2.txt		Ventral	24
CA4	Cgref1	elife-14997-supp2.txt
CA4	Chga	elife-14997-supp2.txt
CA4	Cntn6	elife-14997-supp2.txt
CA4	Col12a1	elife-14997-supp2.txt
CA4	Col19a1	elife-14997-supp2.txt
CA4	Comtd1	elife-14997-supp2.txt
CA4	Crispld1	elife-14997-supp2.txt
CA4	Csf2rb2	elife-14997-supp2.txt
CA4	Cspg5	elife-14997-supp2.txt
CA4	Cthrc1	elife-14997-supp2.txt
CA4	D8Ertd738e	elife-14997-supp2.txt
CA4	Dhrs3	elife-14997-supp2.txt
CA4	Dkkl1	elife-14997-supp2.txt
CA4	Drd2	elife-14997-supp2.txt
CA4	Dusp26	elife-14997-supp2.txt
CA4	Emid1	elife-14997-supp2.txt
CA4	Epb4.1l2	elife-14997-supp2.txt
CA4	Ephb6	elife-14997-supp2.txt
CA4	Exph5	elife-14997-supp2.txt
CA4	Fgf1	elife-14997-supp2.txt
CA4	Gal	elife-14997-supp2.txt
CA4	Glp1r	elife-14997-supp2.txt
CA4	Gm12031	elife-14997-supp2.txt
CA4	Gnb4	elife-14997-supp2.txt
CA4	Gpx4	elife-14997-supp2.txt
CA4	Grm8	elife-14997-supp2.txt
CA4	Hk2	elife-14997-supp2.txt
CA4	Hpcal1	elife-14997-supp2.txt
CA4	Mycbpap	elife-14997-supp2.txt
CA4	Nmb	elife-14997-supp2.txt
CA4	Pmp22	elife-14997-supp2.txt
CA4	Ppap2c	elife-14997-supp2.txt
CA4	Prmt2	elife-14997-supp2.txt
CA4	Prrx1	elife-14997-supp2.txt
CA4	Rac3	elife-14997-supp2.txt
CA4	Rbpms2	elife-14997-supp2.txt
CA4	Rcn3	elife-14997-supp2.txt
CA4	Rgs12	elife-14997-supp2.txt
CA4	Rgs6	elife-14997-supp2.txt
CA4	Rnd3	elife-14997-supp2.txt
CA4	Rspo1	elife-14997-supp2.txt
CA4	Serpinf1	elife-14997-supp2.txt
CA4	Shd	elife-14997-supp2.txt
CA4	Slc41a3	elife-14997-supp2.txt
CA4	Sod3	elife-14997-supp2.txt
CA4	Thbs2	elife-14997-supp2.txt
CA4	Theg	elife-14997-supp2.txt
CA4	Tm4sf1	elife-14997-supp2.txt
CA4	Tmem8c	elife-14997-supp2.txt
CA4	Ttn	elife-14997-supp2.txt
CA4	Ucma	elife-14997-supp2.txt
CA4	Vat1	elife-14997-supp2.txt
CA2	1700024P16Rik	elife-14997-supp1.txt
CA2	Adcy5	elife-14997-supp1.txt
CA2	Arg2	elife-14997-supp1.txt
CA2	Cacna2d3	elife-14997-supp1.txt
CA2	Cacng5	elife-14997-supp1.txt
CA2	Camk4	elife-14997-supp1.txt
CA2	Ccdc3	elife-14997-supp1.txt
CA2	Clmn	elife-14997-supp1.txt
CA2	Ctsc	elife-14997-supp1.txt
CA2	Dusp5	elife-14997-supp1.txt
CA2	Eepd1	elife-14997-supp1.txt
CA2	Fam40b	elife-14997-supp1.txt
CA2	Fam46a	elife-14997-supp1.txt
CA2	Fgf2	elife-14997-supp1.txt
CA2	Fgf5	elife-14997-supp1.txt
CA2	Gm13921	elife-14997-supp1.txt
CA2	Gpr12	elife-14997-supp1.txt
CA2	Gsto1	elife-14997-supp1.txt
CA2	Lman2	elife-14997-supp1.txt
CA2	Lrrc8c	elife-14997-supp1.txt
CA2	Mmp14	elife-14997-supp1.txt
CA2	Ndrg3	elife-14997-supp1.txt
CA2	Necab2	elife-14997-supp1.txt
CA2	Ntsr2	elife-14997-supp1.txt
CA2	Plcxd3	elife-14997-supp1.txt
CA2	Prss23	elife-14997-supp1.txt
CA2	Pygo1	elife-14997-supp1.txt
CA2	Rgs14	elife-14997-supp1.txt
CA2	Rgs5	elife-14997-supp1.txt
CA2	S100b	elife-14997-supp1.txt
CA2	Slc4a8	elife-14997-supp1.txt
CA2	Sostdc1	elife-14997-supp1.txt
CA2	Srgap2	elife-14997-supp1.txt
CA2	St8sia6	elife-14997-supp1.txt
CA2	Stard5	elife-14997-supp1.txt
CA2	Stxbp5l	elife-14997-supp1.txt
CA2	Syce2	elife-14997-supp1.txt
CA2	Tgfb1i1	elife-14997-supp1.txt
CA2	Vcan	elife-14997-supp1.txt
CA2	Vit	elife-14997-supp1.txt
CA2	Zfp804a	elife-14997-supp1.txt
DG	Ablim3	elife-14997-supp1.txt
DG	Akap7	elife-14997-supp1.txt
DG	Arhgap20	elife-14997-supp1.txt
DG	Btg2	elife-14997-supp1.txt
DG	C1ql2	elife-14997-supp1.txt
DG	Cald1	elife-14997-supp1.txt
DG	Cygb	elife-14997-supp1.txt
DG	Dgkh	elife-14997-supp1.txt
DG	Dock10	elife-14997-supp1.txt
DG	Fam163b	elife-14997-supp1.txt
DG	Glis3	elife-14997-supp1.txt
DG	Igfbp5	elife-14997-supp1.txt
DG	Il1rap	elife-14997-supp1.txt
DG	Jun	elife-14997-supp1.txt
DG	Lrrc16a	elife-14997-supp1.txt
DG	Lrrtm4	elife-14997-supp1.txt
DG	Maml2	elife-14997-supp1.txt
DG	Marcks	elife-14997-supp1.txt
DG	Mef2c	elife-14997-supp1.txt
DG	Npnt	elife-14997-supp1.txt
DG	Pcdh8	elife-14997-supp1.txt
DG	Pde7b	elife-14997-supp1.txt
DG	Pitpnc1	elife-14997-supp1.txt
DG	Pitpnm2	elife-14997-supp1.txt
DG	Plekha2	elife-14997-supp1.txt
DG	Prdm5	elife-14997-supp1.txt
DG	Prox1	elife-14997-supp1.txt
DG	Rfx3	elife-14997-supp1.txt
DG	Scn3a	elife-14997-supp1.txt
DG	Shisa9	elife-14997-supp1.txt
DG	Sipa1l2	elife-14997-supp1.txt
DG	Slc29a4	elife-14997-supp1.txt
DG	Slc4a4	elife-14997-supp1.txt
DG	Snord118	elife-14997-supp1.txt
DG	Stxbp6	elife-14997-supp1.txt
DG	Sv2c	elife-14997-supp1.txt
DG	Tiam1	elife-14997-supp1.txt
DG	Trpc6	elife-14997-supp1.txt
DG	Zfp536	elife-14997-supp1.txt
CA1	BC030500	elife-14997-supp1.txt
CA1	Cds1	elife-14997-supp1.txt
CA1	Fibcd1	elife-14997-supp1.txt
CA1	Lphn2	elife-14997-supp1.txt
CA1	Man1a	elife-14997-supp1.txt
CA1	Mpped1	elife-14997-supp1.txt
CA1	Nov	elife-14997-supp1.txt
CA1	Pex5l	elife-14997-supp1.txt
CA1	Satb2	elife-14997-supp1.txt
CA1	Zfp386	elife-14997-supp1.txt
Dorsal	Cadm2	Figure 6
Dorsal	Chgb	Figure 6
Dorsal	Dagla	Figure 6
Dorsal	Epha5	Figure 6
Dorsal	Epha7	Figure 6
Dorsal	Inf2	Figure 6
Dorsal	Inhba	Figure 6
Dorsal	Mgll	Figure 6
Dorsal	Ppp1r1a	Figure 6
Dorsal	Rimbp2	Figure 6
Dorsal	Sertad4	Figure 6
Dorsal	Syt7	Figure 6
Ventral	Atp2b4	Figure 6
Ventral	Cadm1	Figure 6
Ventral	Cpne7	Figure 6
Ventral	Crym	Figure 6
Ventral	Efnb2	Figure 6
Ventral	Etv1	Figure 6
Ventral	Fam70a	Figure 6
Ventral	Gfra1	Figure 6
Ventral	Gm9851	Figure 6
Ventral	Gpr123	Figure 6
Ventral	Hap1	Figure 6
Ventral	Kcnd3	Figure 6
Ventral	Magee2	Figure 6
Ventral	Necab1	Figure 6
Ventral	Negr1	Figure 6
Ventral	Nr2f2	Figure 6
Ventral	Nrbp2	Figure 6
Ventral	Nrsn2	Figure 6
Ventral	Odz4	Figure 6
Ventral	Rab26	Figure 6
Ventral	Resp18	Figure 6
Ventral	Timp2	Figure 6
Ventral	Wdr6	Figure 6
Ventral	Ypel2	Figure 6

## Sheet: Table S3
Table S3. Average expression of neuronal cell-type-specific marker genes
GeneSymbol	CellType	Ensembl GeneID	Average expression levels
			Site #1	Site #2	Site #3
Tmem119	Microglia	ENSRNOG00000000700	6.60156	7.17189	8.90544
C1qa	Microglia	ENSRNOG00000012807	48.3573	40.7515	54.8837
Csf1r	Microglia	ENSRNOG00000018414	26.1051	22.1233	27.404
P2ry13	Microglia	ENSRNOG00000029756	3.36552	3.63893	3.59356
Selplg	Microglia	ENSRNOG00000000699	18.1192	17.0144	20.2254
Pycard	Microglia	ENSRNOG00000019675	1.95729	1.8515	2.21406
Aldh1l1	Astrocyte	ENSRNOG00000047023	9.84826	7.89123	7.95633
Gfap	Astrocyte	ENSRNOG00000002919	355.332	314.226	373.94
Gja1	Astrocyte	ENSRNOG00000000805	135.66	144.159	160.103
Slc1a3	Astrocyte	ENSRNOG00000016163	228.523	206.781	225.46
Pdgfrb	Astrocyte	ENSRNOG00000018461	5.93697	5.07444	5.2777
Gad2	Neuron	ENSRNOG00000018200	57.057	56.5997	48.7939
Grin1	Neuron	ENSRNOG00000011726	117.492	113.743	111.803
Pfkp	Neuron	ENSRNOG00000017163	159.487	140.012	136.882
Slc6a1	Neuron	ENSRNOG00000006527	125.494	114.847	120.027
Cers2	Oligodendrocytes	ENSRNOG00000021138	22.6838	24.4859	23.4863
Cyfip1	Widely Expressed	ENSRNOG00000011945	27.7435	27.5449	28.9067
Rac1	Widely Expressed	ENSRNOG00000001068	130.57	137.851	133.648
Snx6	Widely Expressed	ENSRNOG00000005249	20.3394	21.9477	20.6214
Actr3	Widely Expressed	ENSRNOG00000003206	135.079	158.009	143.735

## Sheet: Table S4
Table S4. Assessment of differential cell-type abundance across three project sites
Cell type	KW P-value
astrocytes	0.110081
endothelial	NA
fetal_quiescent	0.337913
fetal_replicating	NA
microglia	NA
neurons	0.123825
oligodendrocytes	0.0870584
OPC	NA
Note: KW: Kruskal-Wallis; OPC: Oligodendrocyte progenitor cell

## Sheet: Table S5
Table S5. Differentially methylated genes between Site #1 (Legacy) and Site #2 (Trinity)
chr	start	end	strand	pvalue	qvalue	meth.diff	target.row	dist.to.feature	feature.name	feature.strand	Gene	Symbol	Gene.description
chr1	2529912	2529912	-	1.76e-13	2.36e-11	-31.5993	1	97836	ENSRNOT00000022003	-	ENSRNOG00000016381	Ust	uronyl-2-sulfotransferase [Source:RGD Symbol;Acc:1304743]
chr1	2763396	2763396	+	2.37e-21	1.33e-18	-26.0117	2	-1003	ENSRNOT00000082859	-	ENSRNOG00000059137	AABR07000173.1
chr1	2889833	2889833	-	8.33e-08	2.29e-06	25.7533	3	-3481	ENSRNOT00000079768	-	ENSRNOG00000052788	SNORA36	Small nucleolar RNA SNORA36 family [Source:RFAM;Acc:RF00340]
chr1	7020164	7020164	-	5.59e-27	5.8e-24	28.0578	4	44707	ENSRNOT00000019983	-	ENSRNOG00000014902	Stx11	syntaxin 11 [Source:RGD Symbol;Acc:1304744]
chr1	8615218	8615218	-	6.49e-14	9.65e-12	26.1028	5	135981	ENSRNOT00000030511	-	ENSRNOG00000011411	Adgrg6	adhesion G protein-coupled receptor G6 [Source:RGD Symbol;Acc:1308551]
chr1	17731440	17731440	+	3.19e-11	2.4e-09	-31.3436	6	129161	ENSRNOT00000075461	+	ENSRNOG00000046617	LOC103690149	jouberin-like [Source:RGD Symbol;Acc:9410822]
chr1	21225398	21225398	+	7.75e-11	5.27e-09	38.6475	7	59727	ENSRNOT00000085121	+	ENSRNOG00000054921	SNORA17	Small nucleolar RNA SNORA17 [Source:RFAM;Acc:RF00560]
chr1	21949208	21949208	-	1.59e-18	5.85e-16	38.8598	8	-94436	ENSRNOT00000020528	-	ENSRNOG00000015036	Ctgf	connective tissue growth factor [Source:RGD Symbol;Acc:621392]
chr1	22617908	22617908	+	1.74e-23	1.29e-20	-30.9446	9	7297	ENSRNOT00000021694	-	ENSRNOG00000016219	Vnn1	vanin 1 [Source:RGD Symbol;Acc:1310075]
chr1	24207861	24207861	+	7.39e-18	2.41e-15	28.2879	10	-14295	ENSRNOT00000040736	-	ENSRNOG00000011815	Sgk1	serum/glucocorticoid regulated kinase 1 [Source:RGD Symbol;Acc:3668]
chr1	24207862	24207862	-	1.44e-14	2.5e-12	26.2658	11	-14296	ENSRNOT00000040736	-	ENSRNOG00000011815	Sgk1	serum/glucocorticoid regulated kinase 1 [Source:RGD Symbol;Acc:3668]
chr1	24207867	24207867	-	1.31e-15	2.86e-13	27.5134	12	-14301	ENSRNOT00000040736	-	ENSRNOG00000011815	Sgk1	serum/glucocorticoid regulated kinase 1 [Source:RGD Symbol;Acc:3668]
chr1	24438790	24438790	-	6.25e-65	3.32e-61	40.923	13	-104916	ENSRNOT00000085090	-	ENSRNOG00000051379	U6	U6 spliceosomal RNA [Source:RFAM;Acc:RF00026]
chr1	25065813	25065813	+	3.03e-16	7.53e-14	34.3897	14	-83208	ENSRNOT00000074143	-	ENSRNOG00000054246	RGD1562660	RGD1562660 [Source:RGD Symbol;Acc:1562660]
chr1	30683496	30683496	-	1.27e-14	2.23e-12	25.1784	15	1817	ENSRNOT00000015395	+	ENSRNOG00000011568	Rspo3	R-spondin 3 [Source:RGD Symbol;Acc:1563246]
chr1	31714596	31714596	-	3.61e-18	1.25e-15	-26.4647	16	12113	ENSRNOT00000077740	+	ENSRNOG00000039776	Exoc3	exocyst complex component 3 [Source:RGD Symbol;Acc:621790]
chr1	42723229	42723229	+	9.42e-23	6.39e-20	-25.6567	17	18323	ENSRNOT00000045014	-	ENSRNOG00000033265	AABR07001408.1
chr1	43939415	43939415	+	2.42e-09	1.07e-07	29.0083	18	-4904	ENSRNOT00000058849	-	ENSRNOG00000004144	AABR07001435.1
chr1	44688703	44688703	-	4.89e-30	6.71e-27	26.8896	19	-72944	ENSRNOT00000022148	-	ENSRNOG00000016490	Nox3	NADPH oxidase 3 [Source:RGD Symbol;Acc:1303190]
chr1	44900581	44900581	-	3.81e-19	1.56e-16	26.3847	20	111209	ENSRNOT00000087973	+	ENSRNOG00000059546	AABR07001448.1
chr1	46290825	46290825	-	6.99e-18	2.3e-15	28.2206	21	38858	ENSRNOT00000046311	-	ENSRNOG00000016973	Tmem242	transmembrane protein 242 [Source:RGD Symbol;Acc:1307262]
chr1	46819425	46819425	+	8.33e-14	1.21e-11	-42.0794	22	-16546	ENSRNOT00000066798	+	ENSRNOG00000017114	Synj2	synaptojanin 2 [Source:RGD Symbol;Acc:69436]
chr1	46879157	46879157	+	7.94e-16	1.81e-13	27.3748	23	6148	ENSRNOT00000067661	+	ENSRNOG00000017114	Synj2	synaptojanin 2 [Source:RGD Symbol;Acc:69436]
chr1	48740257	48740257	-	2.61e-05	0.000296165	-27.7171	24	-53545	ENSRNOT00000091196	-	ENSRNOG00000055981	AABR07001516.1
chr1	49048023	49048023	-	3.21e-13	4.05e-11	27.8155	25	-84345	ENSRNOT00000081808	+	ENSRNOG00000055141	AABR07001518.1
chr1	52350157	52350157	+	2.05e-60	9.8e-57	-42.4543	26	4019	ENSRNOT00000015010	-	ENSRNOG00000011243	MGC94891	hypothetical protein LOC681210 [Source:RGD Symbol;Acc:1598061]
chr1	52464482	52464482	-	4.06e-19	1.66e-16	29.8875	27	31101	ENSRNOT00000067142	-	ENSRNOG00000011310	Pde10a	phosphodiesterase 10A [Source:RGD Symbol;Acc:68434]
chr1	53285965	53285965	-	3.22e-07	7.28e-06	-26.7452	28	-49202	ENSRNOT00000086149	-	ENSRNOG00000052521	SCARNA3	Small Cajal body specific RNA 3 [Source:RFAM;Acc:RF00565]
chr1	53703769	53703769	-	3.49e-09	1.47e-07	-25.6043	29	98890	ENSRNOT00000032667	-	ENSRNOG00000023753	Afdn	afadin, adherens junction formation factor [Source:RGD Symbol;Acc:708561]
chr1	64163574	64163574	-	7.6e-17	2.11e-14	30.2411	30	904	ENSRNOT00000089713	+	ENSRNOG00000056098	Tfpt	TCF3 (E2A) fusion partner [Source:RGD Symbol;Acc:620839]
chr1	66120066	66120066	+	8.75e-41	2.21e-37	26.6809	31	13327	ENSRNOT00000062160	-	ENSRNOG00000046317	Mir295-2	microRNA 295-2 [Source:RGD Symbol;Acc:4108497]
chr1	66344098	66344098	+	1.85e-48	6.25e-45	37.705	32	-22457	ENSRNOT00000074234	-	ENSRNOG00000048663	AABR07002093.1
chr1	71445642	71445642	+	7.94e-14	1.16e-11	-29.4943	33	10825	ENSRNOT00000059069	+	ENSRNOG00000015456	Zfp787	zinc finger protein 787 [Source:RGD Symbol;Acc:1310536]
chr1	78035427	78035427	-	8.11e-15	1.49e-12	31.0587	34	5874	ENSRNOT00000047289	+	ENSRNOG00000001492	Slc8a2	solute carrier family 8 member A2 [Source:RGD Symbol;Acc:620194]
chr1	78424899	78424899	-	3.72e-25	3.27e-22	-25.5214	35	7182	ENSRNOT00000020609	+	ENSRNOG00000015304	Tmem160	transmembrane protein 160 [Source:RGD Symbol;Acc:1564549]
chr1	78811316	78811316	+	2.22e-14	3.68e-12	37.832	36	-7088	ENSRNOT00000090417	+	ENSRNOG00000016701	Gng8	G protein subunit gamma 8 [Source:RGD Symbol;Acc:620808]
chr1	79998401	79998401	+	8.45e-20	3.82e-17	31.0563	37	-1764	ENSRNOT00000084912	+	ENSRNOG00000060146	Six5	SIX homeobox 5 [Source:RGD Symbol;Acc:1305040]
chr1	79998536	79998536	-	7.06e-20	3.23e-17	-28.8086	38	-1629	ENSRNOT00000084912	+	ENSRNOG00000060146	Six5	SIX homeobox 5 [Source:RGD Symbol;Acc:1305040]
chr1	82086692	82086692	-	4.13e-19	1.68e-16	27.6608	39	1584	ENSRNOT00000072616	-	ENSRNOG00000046112	Dedd2	death effector domain containing 2 [Source:RGD Symbol;Acc:1588968]
chr1	82307298	82307298	+	1.88e-12	1.97e-10	-26.6951	40	-28154	ENSRNOT00000057433	-	ENSRNOG00000037814	Cxcl17	C-X-C motif chemokine ligand 17 [Source:RGD Symbol;Acc:1304717]
chr1	82422216	82422216	+	1.74e-59	8.12e-56	33.6997	41	2271	ENSRNOT00000027964	+	ENSRNOG00000020606	B3gnt8	UDP-GlcNAc:betaGal beta-1,3-N-acetylglucosaminyltransferase 8 [Source:RGD Symbol;Acc:1305374]
chr1	84139823	84139823	-	1.35e-38	3.18e-35	-37.9022	42	6094	ENSRNOT00000081796	-	ENSRNOG00000020871	Ltbp4	latent transforming growth factor beta binding protein 4 [Source:RGD Symbol;Acc:1307033]
chr1	84319749	84319749	+	2.45e-16	6.2e-14	-28.3619	43	-8365	ENSRNOT00000028266	+	ENSRNOG00000020835	Hipk4	homeodomain interacting protein kinase 4 [Source:RGD Symbol;Acc:1307541]
chr1	85378898	85378898	-	3.05e-12	3.02e-10	-25.1131	44	-1197	ENSRNOT00000090129	+	ENSRNOG00000058388	Zfp36	zinc finger protein 36 [Source:RGD Symbol;Acc:620722]
chr1	89062358	89062358	+	1.82e-15	3.86e-13	26.2006	45	5991	ENSRNOT00000033621	-	ENSRNOG00000024331	Upk1a	uroplakin 1A [Source:RGD Symbol;Acc:1309849]
chr1	89322041	89322041	-	5.98e-50	2.14e-46	31.9005	46	7145	ENSRNOT00000078284	-	ENSRNOG00000024000	Cd22	CD22 molecule [Source:RGD Symbol;Acc:1311610]
chr1	91451518	91451518	-	1e-18	3.77e-16	-25.7698	47	11086	ENSRNOT00000015384	-	ENSRNOG00000011451	Lrp3	LDL receptor related protein 3 [Source:RGD Symbol;Acc:619729]
chr1	93474221	93474221	-	1.09e-11	9.26e-10	27.0677	48	-19685	ENSRNOT00000082613	-	ENSRNOG00000053072	AABR07003024.1
chr1	98177737	98177737	+	2.99e-48	9.94e-45	43.5418	49	-50836	ENSRNOT00000019278	+	ENSRNOG00000014380	LOC102555672	zinc finger protein 850-like [Source:RGD Symbol;Acc:7701959]
chr1	98179431	98179431	+	1.1e-54	4.68e-51	40.5751	50	-49142	ENSRNOT00000019278	+	ENSRNOG00000014380	LOC102555672	zinc finger protein 850-like [Source:RGD Symbol;Acc:7701959]
chr1	98462897	98462897	-	9.83e-09	3.61e-07	-25.9178	51	4366	ENSRNOT00000039446	-	ENSRNOG00000023411	Vsig10l	V-set and immunoglobulin domain containing 10 like [Source:RGD Symbol;Acc:1564982]
chr1	99521953	99521953	-	1.43e-12	1.54e-10	28.7128	52	-10615	ENSRNOT00000077073	+	ENSRNOG00000030160	Zfp819	zinc finger protein 819 [Source:RGD Symbol;Acc:1309564]
chr1	100328356	100328356	-	3.62e-15	7.16e-13	35.2468	53	6256	ENSRNOT00000092528	+	ENSRNOG00000019207	Shank1	SH3 and multiple ankyrin repeat domains 1 [Source:RGD Symbol;Acc:621011]
chr1	100337793	100337793	-	1.18e-23	8.88e-21	-30.2067	54	15693	ENSRNOT00000092528	+	ENSRNOG00000019207	Shank1	SH3 and multiple ankyrin repeat domains 1 [Source:RGD Symbol;Acc:621011]
chr1	100609884	100609884	+	4.45e-10	2.44e-08	26.3635	55	15994	ENSRNOT00000027062	+	ENSRNOG00000019959	Kcnc3	potassium voltage-gated channel subfamily C member 3 [Source:RGD Symbol;Acc:621358]
chr1	101822402	101822402	-	1.95e-21	1.1e-18	27.3936	56	-2925	ENSRNOT00000056181	-	ENSRNOG00000021058	Grwd1	glutamate-rich WD repeat containing 1 [Source:RGD Symbol;Acc:1310649]
chr1	101950374	101950374	-	1.1e-15	2.46e-13	-29.5132	57	43473	ENSRNOT00000028662	+	ENSRNOG00000021109	Ccdc114	coiled-coil domain containing 114 [Source:RGD Symbol;Acc:1308141]
chr1	102435960	102435960	-	3.61e-26	3.48e-23	-29.2789	58	21337	ENSRNOT00000089488	+	ENSRNOG00000055401	Kcnc1	potassium voltage-gated channel subfamily C member 1 [Source:RGD Symbol;Acc:2955]
chr1	104791389	104791389	-	8.69e-11	5.84e-09	28.0434	59	155402	ENSRNOT00000078477	+	ENSRNOG00000014530	Nav2	neuron navigator 2 [Source:RGD Symbol;Acc:619778]
chr1	120911381	120911381	+	9.59e-25	8.03e-22	32.0097	60	-17385	ENSRNOT00000081028	-	ENSRNOG00000061051	AABR07003933.1
chr1	123063657	123063657	-	1.42e-14	2.48e-12	-29.9698	61	986	ENSRNOT00000013551	-	ENSRNOG00000010172	Mkrn3	makorin, ring finger protein, 3 [Source:RGD Symbol;Acc:1311197]
chr1	123063665	123063665	-	2.2e-15	4.58e-13	-30.8297	62	978	ENSRNOT00000013551	-	ENSRNOG00000010172	Mkrn3	makorin, ring finger protein, 3 [Source:RGD Symbol;Acc:1311197]
chr1	123063671	123063671	-	1.32e-20	6.71e-18	-35.8626	63	972	ENSRNOT00000013551	-	ENSRNOG00000010172	Mkrn3	makorin, ring finger protein, 3 [Source:RGD Symbol;Acc:1311197]
chr1	126823611	126823611	-	1.61e-21	9.13e-19	28.7072	64	74105	ENSRNOT00000015845	+	ENSRNOG00000011526	Pcsk6	proprotein convertase subtilisin/kexin type 6 [Source:RGD Symbol;Acc:3246]
chr1	128171532	128171532	-	1.19e-12	1.3e-10	26.0752	65	-27790	ENSRNOT00000075131	+	ENSRNOG00000050624	Lysmd4	LysM domain containing 4 [Source:RGD Symbol;Acc:1592887]
chr1	128426760	128426760	+	9.69e-24	7.37e-21	30.2785	66	28647	ENSRNOT00000078442	+	ENSRNOG00000057496	LOC103691157	uncharacterized LOC103691157 [Source:RGD Symbol;Acc:9136205]
chr1	129018952	129018952	+	9.56e-06	0.000128071	-31.1847	67	-4461	ENSRNOT00000069843	-	ENSRNOG00000044576	5S_rRNA	5S ribosomal RNA [Source:RFAM;Acc:RF00001]
chr1	134088798	134088798	+	1.9e-31	2.83e-28	-36.5427	68	-58351	ENSRNOT00000086737	-	ENSRNOG00000053587	AABR07004254.1
chr1	134770467	134770467	+	7.65e-27	7.83e-24	-36.1565	69	55260	ENSRNOT00000076446	+	ENSRNOG00000012874	Rgma	repulsive guidance molecule family member A [Source:RGD Symbol;Acc:1311983]
chr1	135213807	135213807	+	9.11e-15	1.65e-12	29.5249	70	13119	ENSRNOT00000016461	-	ENSRNOG00000012345	Rn50_1_1363.1
chr1	135807605	135807605	+	1.63e-19	7.08e-17	28.0583	71	94647	ENSRNOT00000076462	+	ENSRNOG00000051333	Rn50_1_1368.1
chr1	136285090	136285090	+	2.32e-58	1.07e-54	46.201	72	46	ENSRNOT00000076469	+	ENSRNOG00000051334	Rn50_1_1373.2
chr1	139128827	139128827	-	1.81e-45	5.57e-42	34.3455	73	70668	ENSRNOT00000086092	-	ENSRNOG00000060303	AABR07004364.1
chr1	142851654	142851654	-	8.39e-11	5.66e-09	27.1649	74	17499	ENSRNOT00000091569	+	ENSRNOG00000060206	Zfp592	zinc finger protein 592 [Source:RGD Symbol;Acc:1308705]
chr1	143153951	143153951	+	4.6e-07	9.88e-06	-28.6479	75	15707	ENSRNOT00000025888	-	ENSRNOG00000019106	Rps17	ribosomal protein S17 [Source:RGD Symbol;Acc:62027]
chr1	143153954	143153954	+	7e-06	9.86e-05	-25.8974	76	15704	ENSRNOT00000025888	-	ENSRNOG00000019106	Rps17	ribosomal protein S17 [Source:RGD Symbol;Acc:62027]
chr1	143395415	143395415	+	3.69e-14	5.82e-12	-34.3045	77	2679	ENSRNOT00000078916	-	ENSRNOG00000019278	Fsd2	fibronectin type III and SPRY domain containing 2 [Source:RGD Symbol;Acc:1305167]
chr1	161568713	161568713	-	1.73e-16	4.49e-14	-26.5174	78	167188	ENSRNOT00000015181	+	ENSRNOG00000011151	Tenm4	teneurin transmembrane protein 4 [Source:RGD Symbol;Acc:1304658]
chr1	161658230	161658230	-	8.68e-24	6.63e-21	-35.8491	79	178443	ENSRNOT00000069872	-	ENSRNOG00000044605	5S_rRNA	5S ribosomal RNA [Source:RFAM;Acc:RF00001]
chr1	161798095	161798095	-	1.03e-30	1.45e-27	-61.0492	80	38578	ENSRNOT00000069872	-	ENSRNOG00000044605	5S_rRNA	5S ribosomal RNA [Source:RFAM;Acc:RF00001]
chr1	163072598	163072598	-	5.44e-13	6.47e-11	-25.7098	81	-1091	ENSRNOT00000019053	-	ENSRNOG00000013641	Myo7a	myosin VIIA [Source:RGD Symbol;Acc:628830]
chr1	164623516	164623516	+	1.13e-108	1.18e-104	-39.2958	82	-32955	ENSRNOT00000024157	-	ENSRNOG00000017922	Tpbgl	trophoblast glycoprotein-like [Source:RGD Symbol;Acc:1596774]
chr1	164922302	164922302	-	2.09e-41	5.39e-38	-36.6724	83	-30615	ENSRNOT00000087735	+	ENSRNOG00000054893	SNORA20	Small nucleolar RNA SNORA20 [Source:RFAM;Acc:RF00401]
chr1	164937892	164937892	+	3.33e-35	6.45e-32	29.7801	84	-15025	ENSRNOT00000087735	+	ENSRNOG00000054893	SNORA20	Small nucleolar RNA SNORA20 [Source:RFAM;Acc:RF00401]
chr1	165189378	165189378	+	4.39e-12	4.15e-10	-29.8829	85	-607	ENSRNOT00000048437	+	ENSRNOG00000017054	Kcne3	potassium voltage-gated channel subfamily E regulatory subunit 3 [Source:RGD Symbol;Acc:621384]
chr1	165840542	165840542	+	4.29e-06	6.53e-05	-28.2178	86	51086	ENSRNOT00000038408	-	ENSRNOG00000025075	Relt	RELT tumor necrosis factor receptor [Source:RGD Symbol;Acc:1305381]
chr1	166029507	166029507	-	2.58e-56	1.15e-52	46.3876	87	7918	ENSRNOT00000026115	-	ENSRNOG00000019283	P2ry2	purinergic receptor P2Y2 [Source:RGD Symbol;Acc:62088]
chr1	166457328	166457328	+	5.65e-24	4.37e-21	40.1084	88	-20677	ENSRNOT00000030037	+	ENSRNOG00000019555	Arap1	ArfGAP with RhoGAP domain, ankyrin repeat and PH domain 1 [Source:RGD Symbol;Acc:1310385]
chr1	166466002	166466002	+	2.12e-09	9.54e-08	-28.4191	89	-12003	ENSRNOT00000030037	+	ENSRNOG00000019555	Arap1	ArfGAP with RhoGAP domain, ankyrin repeat and PH domain 1 [Source:RGD Symbol;Acc:1310385]
chr1	166899607	166899607	+	2.65e-24	2.12e-21	25.1486	90	5875	ENSRNOT00000026702	+	ENSRNOG00000019706	Phox2a	paired-like homeobox 2a [Source:RGD Symbol;Acc:621323]
chr1	167665320	167665320	-	4.38e-14	6.81e-12	-27.027	91	5009	ENSRNOT00000016061	+	ENSRNOG00000012071	Olr41	olfactory receptor 41 [Source:RGD Symbol;Acc:1334081]
chr1	169151990	169151990	-	4.16e-13	5.1e-11	27.1176	92	-1307	ENSRNOT00000052078	+	ENSRNOG00000049544	Olr137	olfactory receptor 137 [Source:RGD Symbol;Acc:1334354]
chr1	169410736	169410736	-	1.37e-11	1.14e-09	25.0494	93	623	ENSRNOT00000023043	+	ENSRNOG00000017147	Trim6	tripartite motif containing 6 [Source:RGD Symbol;Acc:1310896]
chr1	174344467	174344467	+	9.09e-28	1.03e-24	31.9531	94	5730	ENSRNOT00000055158	-	ENSRNOG00000013713	LOC499240	similar to predicted gene ICRFP703B1614Q5.5 [Source:RGD Symbol;Acc:1565905]
chr1	177807874	177807874	-	5.62e-30	7.62e-27	-32.9615	95	43431	ENSRNOT00000037185	+	ENSRNOG00000014847	Rassf10	Ras association domain family member 10 [Source:RGD Symbol;Acc:1309847]
chr1	178265805	178265805	-	7.02e-18	2.3e-15	-41.5311	96	-47045	ENSRNOT00000019199	-	ENSRNOG00000014318	Pth	parathyroid hormone [Source:RGD Symbol;Acc:3440]
chr1	178265849	178265849	-	2.13e-13	2.8e-11	-35.6795	97	-47089	ENSRNOT00000019199	-	ENSRNOG00000014318	Pth	parathyroid hormone [Source:RGD Symbol;Acc:3440]
chr1	181851675	181851675	-	8.05e-14	1.17e-11	-36.8533	98	288896	ENSRNOT00000060098	-	ENSRNOG00000039241	Ythdc2	YTH domain containing 2 [Source:RGD Symbol;Acc:1563192]
chr1	190844482	190844482	-	5.29e-09	2.11e-07	27.1745	99	-8503	ENSRNOT00000040963	+	ENSRNOG00000016960	Polr3e	RNA polymerase III subunit E [Source:RGD Symbol;Acc:1308086]
chr1	193169031	193169031	-	2.93e-11	2.23e-09	-26.7961	100	-18941	ENSRNOT00000090172	+	ENSRNOG00000013407	Slc5a11	solute carrier family 5 member 11 [Source:RGD Symbol;Acc:621410]
chr1	195096024	195096024	+	7.79e-13	8.9e-11	-25.1491	101	437	ENSRNOT00000077253	-	ENSRNOG00000059764	Snrpn	small nuclear ribonucleoprotein polypeptide N [Source:RGD Symbol;Acc:621306]
chr1	196858845	196858845	+	5.29e-34	9.42e-31	-29.3223	102	19526	ENSRNOT00000020388	+	ENSRNOG00000015180	Kdm8	lysine demethylase 8 [Source:RGD Symbol;Acc:1304823]
chr1	197162716	197162716	-	3.38e-23	2.42e-20	-28.7958	103	34307	ENSRNOT00000083248	+	ENSRNOG00000016635	LOC361646	similar to K04F10.2 [Source:RGD Symbol;Acc:1595846]
chr1	197422075	197422075	+	7.46e-24	5.72e-21	-25.1142	104	146091	ENSRNOT00000079044	-	ENSRNOG00000016722	Xpo6	exportin 6 [Source:RGD Symbol;Acc:1311491]
chr1	197422076	197422076	-	2.02e-35	3.99e-32	-28.9037	105	146090	ENSRNOT00000079044	-	ENSRNOG00000016722	Xpo6	exportin 6 [Source:RGD Symbol;Acc:1311491]
chr1	198288713	198288713	-	4.04e-08	1.22e-06	30.1075	106	4242	ENSRNOT00000027022	+	ENSRNOG00000019920	Doc2a	double C2 domain alpha [Source:RGD Symbol;Acc:620518]
chr1	198457329	198457329	+	1.65e-11	1.35e-09	26.9046	107	-2416	ENSRNOT00000049044	-	ENSRNOG00000029366	Prrt2	proline-rich transmembrane protein 2 [Source:RGD Symbol;Acc:1564195]
chr1	199280098	199280098	+	3.54e-19	1.46e-16	27.3826	108	-7612	ENSRNOT00000082121	+	ENSRNOG00000019302	Stx4	syntaxin 4 [Source:RGD Symbol;Acc:621019]
chr1	200028087	200028087	-	1.43e-24	1.17e-21	-28.6751	109	-9662	ENSRNOT00000027630	+	ENSRNOG00000020388	Inpp5f	inositol polyphosphate-5-phosphatase F [Source:RGD Symbol;Acc:1305777]
chr1	203903983	203903983	-	4.67e-21	2.51e-18	-40.3729	110	-67169	ENSRNOT00000075540	+	ENSRNOG00000047057	Gpr26	G protein-coupled receptor 26 [Source:RGD Symbol;Acc:619843]
chr1	203904016	203904016	-	1.57e-09	7.33e-08	-27.5596	111	-67136	ENSRNOT00000075540	+	ENSRNOG00000047057	Gpr26	G protein-coupled receptor 26 [Source:RGD Symbol;Acc:619843]
chr1	204604312	204604312	+	1.61e-18	5.9e-16	29.6738	112	1241	ENSRNOT00000022904	-	ENSRNOG00000017006	Nkx1-2	NK1 homeobox 2 [Source:RGD Symbol;Acc:1306744]
chr1	204762016	204762016	+	6.93e-23	4.79e-20	30.7614	113	43723	ENSRNOT00000086830	-	ENSRNOG00000061348	Fam53b	family with sequence similarity 53, member B [Source:RGD Symbol;Acc:1310799]
chr1	205452800	205452800	+	4.73e-10	2.57e-08	-25.2446	114	177274	ENSRNOT00000037064	-	ENSRNOG00000026848	Tex36	testis expressed 36 [Source:RGD Symbol;Acc:1566410]
chr1	208812444	208812444	-	1.03e-11	8.83e-10	25.2844	115	18642	ENSRNOT00000091153	-	ENSRNOG00000053316	7SK	7SK RNA [Source:RFAM;Acc:RF00100]
chr1	211877578	211877578	+	2.57e-21	1.43e-18	-27.0674	116	46352	ENSRNOT00000054887	-	ENSRNOG00000017748	Nkx6-2	NK6 homeobox 2 [Source:RGD Symbol;Acc:1307280]
chr1	217499896	217499896	+	2.59e-16	6.52e-14	28.311	117	40577	ENSRNOT00000092357	+	ENSRNOG00000050206	Shank2	SH3 and multiple ankyrin repeat domains 2 [Source:RGD Symbol;Acc:628772]
chr1	218180040	218180040	+	7e-14	1.04e-11	-26.1945	118	-79716	ENSRNOT00000088588	-	ENSRNOG00000020918	Ccnd1	cyclin D1 [Source:RGD Symbol;Acc:68384]
chr1	221010478	221010478	-	1.64e-12	1.74e-10	-33.6208	119	5452	ENSRNOT00000028137	-	ENSRNOG00000020726	Sipa1	signal-induced proliferation-associated 1 [Source:RGD Symbol;Acc:1303184]
chr1	221221440	221221440	-	1.68e-12	1.78e-10	34.7693	120	-5885	ENSRNOT00000092801	-	ENSRNOG00000020881	Frmd8	FERM domain containing 8 [Source:RGD Symbol;Acc:1310323]
chr1	221873317	221873317	+	2.28e-13	2.97e-11	-25.5355	121	1099	ENSRNOT00000028651	+	ENSRNOG00000021103	Nrxn2	neurexin 2 [Source:RGD Symbol;Acc:620211]
chr1	222080633	222080633	+	7.5e-29	9.21e-26	28.6571	122	17665	ENSRNOT00000028678	-	ENSRNOG00000021117	Rps6ka4	ribosomal protein S6 kinase A4 [Source:RGD Symbol;Acc:1307277]
chr1	222114631	222114631	-	2.12e-07	5.1e-06	-27.1735	123	3565	ENSRNOT00000092969	-	ENSRNOG00000024931	Ccdc88b	coiled-coil domain containing 88B [Source:RGD Symbol;Acc:1311475]
chr1	224931900	224931900	+	1.73e-11	1.4e-09	28.29	124	-1629	ENSRNOT00000088282	+	ENSRNOG00000042878	Wdr74	WD repeat domain 74 [Source:RGD Symbol;Acc:1582881]
chr1	225787403	225787403	-	2.47e-52	9.72e-49	-40.7993	125	25695	ENSRNOT00000049011	+	ENSRNOG00000028909	LOC100362601	PBPC1BS-like [Source:RGD Symbol;Acc:2324357]
chr1	226731557	226731557	+	1.61e-10	1e-08	-29.3733	126	1180	ENSRNOT00000072343	-	ENSRNOG00000047279	LOC108348129	pepsin F-like [Source:RGD Symbol;Acc:11482410]
chr1	231581014	231581014	+	1.28e-19	5.65e-17	28.2868	127	-50229	ENSRNOT00000018272	-	ENSRNOG00000013239	Tle4	transducin-like enhancer of split 4 [Source:RGD Symbol;Acc:3868]
chr1	233365358	233365358	-	1.51e-14	2.62e-12	32.5355	128	-17350	ENSRNOT00000019174	+	ENSRNOG00000014183	Gnaq	G protein subunit alpha q [Source:RGD Symbol;Acc:620770]
chr1	236992778	236992778	-	8.88e-42	2.33e-38	59.42	129	-72975	ENSRNOT00000052350	+	ENSRNOG00000032137	Foxb2	forkhead box B2 [Source:EntrezGene;Acc:691398]
chr1	241261080	241261080	+	3e-21	1.65e-18	-44.152	130	-31856	ENSRNOT00000081929	+	ENSRNOG00000054785	U4	U4 spliceosomal RNA [Source:RFAM;Acc:RF00015]
chr1	241261081	241261081	-	1.03e-27	1.16e-24	-40.1935	131	-31855	ENSRNOT00000081929	+	ENSRNOG00000054785	U4	U4 spliceosomal RNA [Source:RFAM;Acc:RF00015]
chr1	243373834	243373834	-	7.49e-31	1.07e-27	32.6415	132	-2147	ENSRNOT00000080689	+	ENSRNOG00000016023	Kank1	KN motif and ankyrin repeat domains 1 [Source:RGD Symbol;Acc:1307714]
chr1	247519200	247519200	+	1.48e-15	3.2e-13	-26.0586	133	-739	ENSRNOT00000034421	+	ENSRNOG00000016112	Cd274	CD274 molecule [Source:RGD Symbol;Acc:1566211]
chr1	256103891	256103891	+	3.47e-05	0.000374372	-25.3819	134	1990	ENSRNOT00000022384	+	ENSRNOG00000016595	Hhex	hematopoietically expressed homeobox [Source:RGD Symbol;Acc:619932]
chr1	256399008	256399008	-	6.43e-15	1.2e-12	-25.5232	135	16219	ENSRNOT00000022549	+	ENSRNOG00000016750	Cyp26a1	cytochrome P450, family 26, subfamily a, polypeptide 1 [Source:RGD Symbol;Acc:620161]
chr1	258913029	258913029	-	2.22e-11	1.75e-09	-37.1099	136	-35985	ENSRNOT00000071633	-	ENSRNOG00000049464	Cyp2c13	cytochrome P450, family 2, subfamily c, polypeptide 13 [Source:RGD Symbol;Acc:620363]
chr1	260446145	260446145	-	8.75e-14	1.26e-11	-27.2257	137	14647	ENSRNOT00000018179	-	ENSRNOG00000013519	Tll2	tolloid-like 2 [Source:RGD Symbol;Acc:1559756]
chr1	261503298	261503298	+	5.23e-18	1.75e-15	25.2845	138	6241	ENSRNOT00000020390	+	ENSRNOG00000015051	Golga7b	golgin A7 family, member B [Source:RGD Symbol;Acc:1583839]
chr1	261664181	261664181	+	1.09e-10	7.08e-09	-26.9222	139	5404	ENSRNOT00000020568	-	ENSRNOG00000015220	Crtac1	cartilage acidic protein 1 [Source:RGD Symbol;Acc:621085]
chr1	263423314	263423314	-	4.6e-26	4.41e-23	32.6284	140	7977	ENSRNOT00000022633	-	ENSRNOG00000016751	Slc25a28	solute carrier family 25 member 28 [Source:RGD Symbol;Acc:1584155]
chr1	263605682	263605682	-	7.73e-22	4.57e-19	-33.1906	141	-16629	ENSRNOT00000075044	-	ENSRNOG00000050797	AABR07072061.1
chr1	264565745	264565745	+	2.32e-14	3.84e-12	-29.0275	142	57762	ENSRNOT00000085811	+	ENSRNOG00000014253	Pax2	paired box 2 [Source:RGD Symbol;Acc:1305568]
chr1	270373375	270373375	+	8.39e-16	1.91e-13	-28.7612	143	99492	ENSRNOT00000015979	-	ENSRNOG00000011313	Sorcs1	sortilin-related VPS10 domain containing receptor 1 [Source:RGD Symbol;Acc:1305910]
chr1	270373517	270373517	-	6.4e-13	7.48e-11	25.3164	144	99350	ENSRNOT00000015979	-	ENSRNOG00000011313	Sorcs1	sortilin-related VPS10 domain containing receptor 1 [Source:RGD Symbol;Acc:1305910]
chr1	274017159	274017159	-	8.78e-13	9.9e-11	-26.4456	145	-13819	ENSRNOT00000076387	+	ENSRNOG00000034078	Mxi1	MAX interactor 1, dimerization protein [Source:RGD Symbol;Acc:3128]
chr1	274271652	274271652	-	3.46e-15	6.87e-13	25.5595	146	26470	ENSRNOT00000018889	+	ENSRNOG00000014061	Dusp5	dual specificity phosphatase 5 [Source:RGD Symbol;Acc:620854]
chr1	274271663	274271663	-	5.92e-15	1.11e-12	28.7211	147	26481	ENSRNOT00000018889	+	ENSRNOG00000014061	Dusp5	dual specificity phosphatase 5 [Source:RGD Symbol;Acc:620854]
chr1	274446540	274446540	-	2.12e-10	1.27e-08	26.824	148	54610	ENSRNOT00000054685	+	ENSRNOG00000014705	Rbm20	RNA binding motif protein 20 [Source:RGD Symbol;Acc:1307427]
chr1	276087291	276087291	-	1.65e-09	7.67e-08	-28.1967	149	-74941	ENSRNOT00000045642	-	ENSRNOG00000013993	AABR07007000.1
chr1	276645338	276645338	+	3.33e-14	5.29e-12	-35.0681	150	-14204	ENSRNOT00000019681	+	ENSRNOG00000049232	Tcf7l2	transcription factor 7 like 2 [Source:RGD Symbol;Acc:1583621]
chr1	276780444	276780444	+	2.66e-12	2.67e-10	33.3976	151	120904	ENSRNOT00000019681	+	ENSRNOG00000049232	Tcf7l2	transcription factor 7 like 2 [Source:RGD Symbol;Acc:1583621]
chr1	277276503	277276503	+	7.56e-20	3.44e-17	-27.0704	152	14824	ENSRNOT00000022724	+	ENSRNOG00000016926	Plekhs1	pleckstrin homology domain containing S1 [Source:RGD Symbol;Acc:1559884]
chr1	277276527	277276527	+	1.25e-36	2.66e-33	-33.4711	153	14848	ENSRNOT00000022724	+	ENSRNOG00000016926	Plekhs1	pleckstrin homology domain containing S1 [Source:RGD Symbol;Acc:1559884]
chr1	277843867	277843867	-	6.05e-07	1.25e-05	26.7336	154	-16599	ENSRNOT00000073346	-	ENSRNOG00000017164	Afap1l2	actin filament associated protein 1-like 2 [Source:RGD Symbol;Acc:1310668]
chr1	280068232	280068232	+	2.85e-11	2.17e-09	-27.1229	155	-954	ENSRNOT00000071238	+	ENSRNOG00000048641	AABR07007086.1
chr10	3798400	3798400	-	2.64e-27	2.85e-24	-42.2222	156	143364	ENSRNOT00000045047	+	ENSRNOG00000015118	Cpped1	calcineurin-like phosphoesterase domain containing 1 [Source:RGD Symbol;Acc:1306568]
chr10	5151479	5151479	-	2.96e-19	1.24e-16	27.6612	157	-32314	ENSRNOT00000074959	+	ENSRNOG00000048555	AC103514.1
chr10	5830232	5830232	+	1.86e-20	9.22e-18	-28.4221	158	-100066	ENSRNOT00000044626	+	ENSRNOG00000033942	Grin2a	glutamate ionotropic receptor NMDA type subunit 2A [Source:RGD Symbol;Acc:2737]
chr10	5830240	5830240	+	7.86e-16	1.8e-13	-28.8743	159	-100058	ENSRNOT00000044626	+	ENSRNOG00000033942	Grin2a	glutamate ionotropic receptor NMDA type subunit 2A [Source:RGD Symbol;Acc:2737]
chr10	6164797	6164797	+	3.65e-21	1.99e-18	25.7734	160	234501	ENSRNOT00000044626	+	ENSRNOG00000033942	Grin2a	glutamate ionotropic receptor NMDA type subunit 2A [Source:RGD Symbol;Acc:2737]
chr10	6563329	6563329	+	2.65e-19	1.12e-16	-28.284	161	-130972	ENSRNOT00000077747	+	ENSRNOG00000056282	7SK	7SK RNA [Source:RFAM;Acc:RF00100]
chr10	7398960	7398960	+	1.78e-17	5.46e-15	27.6148	162	-54892	ENSRNOT00000087682	-	ENSRNOG00000057836	U7	U7 small nuclear RNA [Source:RFAM;Acc:RF00066]
chr10	8569337	8569337	-	4.16e-20	1.96e-17	25.2627	163	-70916	ENSRNOT00000082332	-	ENSRNOG00000002827	Rbfox1	RNA binding protein, fox-1 homolog 1 [Source:RGD Symbol;Acc:1311210]
chr10	10410968	10410968	-	8.96e-19	3.42e-16	29.036	164	-9262	ENSRNOT00000063715	+	ENSRNOG00000041962	5S_rRNA	5S ribosomal RNA [Source:RFAM;Acc:RF00001]
chr10	10616062	10616062	-	1.73e-07	4.28e-06	31.9932	165	13674	ENSRNOT00000061253	-	ENSRNOG00000002917	Sec14l5	SEC14-like lipid binding 5 [Source:RGD Symbol;Acc:1564638]
chr10	11142425	11142425	-	1.13e-29	1.48e-26	-28.5569	166	-3934	ENSRNOT00000006314	+	ENSRNOG00000004608	Pam16	presequence translocase associated motor 16 homolog [Source:RGD Symbol;Acc:1598163]
chr10	11304309	11304309	-	2.12e-15	4.43e-13	-25.3776	167	-2246	ENSRNOT00000079369	+	ENSRNOG00000055362	AABR07029172.2
chr10	11308720	11308720	+	4.48e-38	1.02e-34	-27.0013	168	2167	ENSRNOT00000079369	+	ENSRNOG00000055362	AABR07029172.2
chr10	11504698	11504698	-	6.71e-33	1.12e-29	-30.153	169	-90346	ENSRNOT00000007079	+	ENSRNOG00000005330	Crebbp	CREB binding protein [Source:RGD Symbol;Acc:2401]
chr10	11961039	11961039	-	1.02e-27	1.15e-24	30.0939	170	-18155	ENSRNOT00000061019	-	ENSRNOG00000039773	Olr1356	olfactory receptor 1356 [Source:RGD Symbol;Acc:1334376]
chr10	11978052	11978052	-	1.86e-29	2.39e-26	-30.3665	171	-35168	ENSRNOT00000061019	-	ENSRNOG00000039773	Olr1356	olfactory receptor 1356 [Source:RGD Symbol;Acc:1334376]
chr10	12782817	12782817	+	2.06e-23	1.52e-20	-31.2959	172	-5573	ENSRNOT00000041708	-	ENSRNOG00000049114	Olr1380	olfactory receptor 1380 [Source:RGD Symbol;Acc:1333926]
chr10	12782818	12782818	-	6.32e-17	1.78e-14	-30.8097	173	-5574	ENSRNOT00000041708	-	ENSRNOG00000049114	Olr1380	olfactory receptor 1380 [Source:RGD Symbol;Acc:1333926]
chr10	12901117	12901117	+	1.55e-57	6.99e-54	32.6993	174	-8672	ENSRNOT00000030704	-	ENSRNOG00000021872	Zfp213	zinc finger protein 213 [Source:RGD Symbol;Acc:1305919]
chr10	12901258	12901258	-	7.23e-36	1.46e-32	-32.6188	175	-8813	ENSRNOT00000030704	-	ENSRNOG00000021872	Zfp213	zinc finger protein 213 [Source:RGD Symbol;Acc:1305919]
chr10	13068262	13068262	-	2.66e-13	3.43e-11	30.7698	176	7094	ENSRNOT00000004936	+	ENSRNOG00000003657	Pkmyt1	protein kinase, membrane associated tyrosine/threonine 1 [Source:RGD Symbol;Acc:1305434]
chr10	13096116	13096116	+	2.1e-70	1.22e-66	38.885	177	11656	ENSRNOT00000005879	-	ENSRNOG00000004333	Flywch1	FLYWCH-type zinc finger 1 [Source:RGD Symbol;Acc:1309385]
chr10	13131100	13131100	-	1.09e-12	1.21e-10	29.8373	178	-13999	ENSRNOT00000091287	+	ENSRNOG00000058561	Srrm2	serine/arginine repetitive matrix 2 [Source:RGD Symbol;Acc:1310163]
chr10	13185894	13185894	-	3.71e-41	9.51e-38	36.0684	179	1568	ENSRNOT00000007039	-	ENSRNOG00000033690	Prss41	protease, serine, 41 [Source:RGD Symbol;Acc:1584711]
chr10	13570111	13570111	-	6.97e-30	9.33e-27	-32.3984	180	10711	ENSRNOT00000009735	-	ENSRNOG00000006970	Ntn3	netrin 3 [Source:RGD Symbol;Acc:619811]
chr10	14786746	14786746	+	1e-10	6.6e-09	-29.0486	181	1872	ENSRNOT00000043626	-	ENSRNOG00000033893	Cacna1h	calcium voltage-gated channel subunit alpha1 H [Source:RGD Symbol;Acc:68943]
chr10	14967637	14967637	+	2.58e-56	1.15e-52	-40.5589	182	-10169	ENSRNOT00000073610	-	ENSRNOG00000045537	AABR07029215.1
chr10	15015118	15015118	+	7.47e-30	9.94e-27	56.4071	183	-57650	ENSRNOT00000073610	-	ENSRNOG00000045537	AABR07029215.1
chr10	15041236	15041236	+	7.1e-15	1.32e-12	25.3555	184	45036	ENSRNOT00000078756	-	ENSRNOG00000056131	AABR07029217.4
chr10	15059890	15059890	-	1.62e-52	6.49e-49	-44.6289	185	26382	ENSRNOT00000078756	-	ENSRNOG00000056131	AABR07029217.4
chr10	15107492	15107492	+	1.76e-32	2.85e-29	-34.6235	186	-580	ENSRNOT00000060286	+	ENSRNOG00000039339	Mslnl	mesothelin-like [Source:RGD Symbol;Acc:1561732]
chr10	16312642	16312642	-	1e-13	1.43e-11	-27.2751	187	52916	ENSRNOT00000028115	+	ENSRNOG00000020717	Bod1	biorientation of chromosomes in cell division 1 [Source:RGD Symbol;Acc:1305622]
chr10	16877530	16877530	-	7.91e-17	2.19e-14	-33.5873	188	33112	ENSRNOT00000005273	-	ENSRNOG00000003508	Ergic1	endoplasmic reticulum-golgi intermediate compartment 1 [Source:RGD Symbol;Acc:1585015]
chr10	17015678	17015678	-	9.49e-16	2.14e-13	25.5753	189	45054	ENSRNOT00000005383	+	ENSRNOG00000003977	Dusp1	dual specificity phosphatase 1 [Source:RGD Symbol;Acc:620897]
chr10	17948137	17948137	+	7.77e-10	3.97e-08	-27.0871	190	115255	ENSRNOT00000072297	-	ENSRNOG00000048389	Fgf18	fibroblast growth factor 18 [Source:RGD Symbol;Acc:2608]
chr10	18005296	18005296	+	5.28e-24	4.1e-21	-34.0961	191	58096	ENSRNOT00000072297	-	ENSRNOG00000048389	Fgf18	fibroblast growth factor 18 [Source:RGD Symbol;Acc:2608]
chr10	18101230	18101230	-	8.06e-09	3.04e-07	27.7801	192	-10281	ENSRNOT00000006591	-	ENSRNOG00000004616	Npm1	nucleophosmin 1 [Source:RGD Symbol;Acc:3192]
chr10	20234547	20234547	-	2.39e-10	1.41e-08	-25.937	193	-86331	ENSRNOT00000009714	+	ENSRNOG00000007377	Slit3	slit guidance ligand 3 [Source:RGD Symbol;Acc:69311]
chr10	20580955	20580955	+	4.96e-20	2.32e-17	25.292	194	-10477	ENSRNOT00000059780	+	ENSRNOG00000007419	Pank3	pantothenate kinase 3 [Source:RGD Symbol;Acc:1310531]
chr10	21056281	21056281	-	1.21e-25	1.12e-22	-25.8275	195	208746	ENSRNOT00000011922	-	ENSRNOG00000027341	Tenm2	teneurin transmembrane protein 2 [Source:RGD Symbol;Acc:727907]
chr10	22070638	22070638	+	1.36e-09	6.5e-08	25.6861	196	369771	ENSRNOT00000075396	-	ENSRNOG00000048281	AABR07029310.1
chr10	27096981	27096981	+	3.83e-45	1.16e-41	-32.5723	197	82274	ENSRNOT00000004619	-	ENSRNOG00000003241	Gabrg2	gamma-aminobutyric acid type A receptor gamma 2 subunit [Source:RGD Symbol;Acc:61966]
chr10	29139690	29139690	+	1.81e-32	2.91e-29	-25.1366	198	16419	ENSRNOT00000005171	+	ENSRNOG00000003893	Ccnjl	cyclin J-like [Source:RGD Symbol;Acc:1561384]
chr10	29708307	29708307	+	1.75e-17	5.36e-15	46.1312	199	72862	ENSRNOT00000085360	+	ENSRNOG00000057519	AABR07029470.1
chr10	29733262	29733262	-	1.79e-42	4.85e-39	56.7695	200	-73633	ENSRNOT00000082896	+	ENSRNOG00000058024	AABR07029470.2
chr10	30979402	30979402	-	1.46e-52	5.88e-49	41.9775	201	62225	ENSRNOT00000007267	-	ENSRNOG00000005450	Lsm11	LSM11, U7 small nuclear RNA associated [Source:RGD Symbol;Acc:1565523]
chr10	35501393	35501393	-	4.83e-09	1.95e-07	-27.5835	202	-36584	ENSRNOT00000071917	+	ENSRNOG00000046330
chr10	40736467	40736467	-	4.34e-25	3.77e-22	-28.9522	203	9276	ENSRNOT00000089246	+	ENSRNOG00000054996	AC127919.1
chr10	45980101	45980101	+	1.77e-22	1.16e-19	-31.7846	204	13177	ENSRNOT00000067584	+	ENSRNOG00000021988	Olfr225	olfactory receptor 225 [Source:MGI Symbol;Acc:MGI:3030059]
chr10	46569955	46569955	-	1.02e-08	3.72e-07	25.6236	205	12900	ENSRNOT00000004753	-	ENSRNOG00000003463	Srebf1	sterol regulatory element binding transcription factor 1 [Source:RGD Symbol;Acc:69423]
chr10	46569967	46569967	-	7.38e-11	5.05e-09	29.7663	206	12888	ENSRNOT00000004753	-	ENSRNOG00000003463	Srebf1	sterol regulatory element binding transcription factor 1 [Source:RGD Symbol;Acc:69423]
chr10	46569999	46569999	-	1.42e-10	8.97e-09	27.2184	207	12856	ENSRNOT00000004753	-	ENSRNOG00000003463	Srebf1	sterol regulatory element binding transcription factor 1 [Source:RGD Symbol;Acc:69423]
chr10	49895251	49895251	+	7.5e-12	6.7e-10	-26.5312	208	-273178	ENSRNOT00000090454	-	ENSRNOG00000053841	AABR07029769.1
chr10	55945794	55945794	-	3.32e-20	1.59e-17	32.7179	209	5143	ENSRNOT00000082371	-	ENSRNOG00000057490	SCARNA21	Small Cajal body specific RNA 21 [Source:RFAM;Acc:RF00602]
chr10	56168283	56168283	+	6.97e-08	1.96e-06	26.4898	210	-858	ENSRNOT00000013955	-	ENSRNOG00000010320	Efnb3	ephrin B3 [Source:RGD Symbol;Acc:2541]
chr10	56617508	56617508	-	1.18e-07	3.09e-06	30.1606	211	-3616	ENSRNOT00000053642	+	ENSRNOG00000035519	Mir324	microRNA 324 [Source:RGD Symbol;Acc:2325436]
chr10	56691630	56691630	+	1.19e-13	1.66e-11	-26.3027	212	-6572	ENSRNOT00000086471	-	ENSRNOG00000054223	AABR07029866.1
chr10	58216772	58216772	+	1.19e-37	2.66e-34	-43.232	213	-115816	ENSRNOT00000081954	+	ENSRNOG00000007869	Wscd1	WSC domain containing 1 [Source:RGD Symbol;Acc:1308212]
chr10	58364698	58364698	-	7.26e-110	8.02e-106	-49.1736	214	22307	ENSRNOT00000010358	+	ENSRNOG00000007869	Wscd1	WSC domain containing 1 [Source:RGD Symbol;Acc:1308212]
chr10	58612374	58612374	+	7.18e-18	2.35e-15	33.8805	215	-1300	ENSRNOT00000010975	+	ENSRNOG00000008040	Fam64a	family with sequence similarity 64, member A [Source:RGD Symbol;Acc:1308747]
chr10	59714499	59714499	+	1.19e-08	4.28e-07	26.8585	216	-11120	ENSRNOT00000026156	+	ENSRNOG00000019208	P2rx5	purinergic receptor P2X 5 [Source:RGD Symbol;Acc:620256]
chr10	60738557	60738557	-	2.89e-16	7.2e-14	-27.1341	217	10399	ENSRNOT00000041085	+	ENSRNOG00000031966	Olr1501	olfactory receptor 1501 [Source:RGD Symbol;Acc:1333253]
chr10	62060136	62060136	+	1.22e-15	2.69e-13	-28.6648	218	23970	ENSRNOT00000089856	+	ENSRNOG00000003121	Rtn4rl1	reticulon 4 receptor-like 1 [Source:RGD Symbol;Acc:727812]
chr10	62482658	62482658	+	9.4e-07	1.81e-05	-26.6403	219	685	ENSRNOT00000079956	-	ENSRNOG00000057619	LOC100912068	hypermethylated in cancer 1 protein-like [Source:RGD Symbol;Acc:6488990]
chr10	62483544	62483544	+	9.82e-09	3.6e-07	28.9913	220	-203	ENSRNOT00000079956	-	ENSRNOG00000057619	LOC100912068	hypermethylated in cancer 1 protein-like [Source:RGD Symbol;Acc:6488990]
chr10	62483550	62483550	+	2.82e-07	6.51e-06	26.7823	221	-209	ENSRNOT00000079956	-	ENSRNOG00000057619	LOC100912068	hypermethylated in cancer 1 protein-like [Source:RGD Symbol;Acc:6488990]
chr10	62483561	62483561	+	2.03e-07	4.93e-06	26.4231	222	-220	ENSRNOT00000079956	-	ENSRNOG00000057619	LOC100912068	hypermethylated in cancer 1 protein-like [Source:RGD Symbol;Acc:6488990]
chr10	62657625	62657625	-	8.22e-40	2.01e-36	27.4459	223	6842	ENSRNOT00000078730	-	ENSRNOG00000061270	Git1	GIT ArfGAP 1 [Source:RGD Symbol;Acc:69331]
chr10	63059499	63059499	+	1.32e-39	3.22e-36	40.2399	224	-38617	ENSRNOT00000030749	+	ENSRNOG00000022502	Nsrp1	nuclear speckle splicing regulatory protein 1 [Source:RGD Symbol;Acc:1309863]
chr10	64538496	64538496	+	8.12e-07	1.6e-05	25.5018	225	11650	ENSRNOT00000050232	-	ENSRNOG00000008178	Nxn	nucleoredoxin [Source:RGD Symbol;Acc:1310489]
chr10	65066241	65066241	-	1.7e-35	3.38e-32	26.5088	226	372	ENSRNOT00000043448	-	ENSRNOG00000033101	Myo18a	myosin XVIIIa [Source:RGD Symbol;Acc:1562698]
chr10	65280602	65280602	-	1.35e-32	2.2e-29	29.815	227	7755	ENSRNOT00000014386	+	ENSRNOG00000010673	Eral1	Era-like 12S mitochondrial rRNA chaperone 1 [Source:RGD Symbol;Acc:1304714]
chr10	66108666	66108666	-	4.9e-20	2.29e-17	40.4373	228	9137	ENSRNOT00000056192	+	ENSRNOG00000037204	Lyrm9	LYR motif containing 9 [Source:RGD Symbol;Acc:1562012]
chr10	68967559	68967559	+	1.05e-19	4.68e-17	-25.8253	229	10175	ENSRNOT00000072658	-	ENSRNOG00000050007	Mir6327	microRNA 6327 [Source:RGD Symbol;Acc:7489011]
chr10	69370538	69370538	+	1.14e-10	7.37e-09	25.2593	230	-41479	ENSRNOT00000009448	+	ENSRNOG00000007159	Ccl2	C-C motif chemokine ligand 2 [Source:RGD Symbol;Acc:3645]
chr10	73059352	73059352	-	2.47e-21	1.38e-18	30.852	231	149804	ENSRNOT00000004540	+	ENSRNOG00000003329	Ppm1d	protein phosphatase, Mg2+/Mn2+ dependent, 1D [Source:RGD Symbol;Acc:1305460]
chr10	75620798	75620798	-	1.13e-11	9.61e-10	-25.0308	232	330	ENSRNOT00000013882	+	ENSRNOG00000010446	Ccdc182	coiled-coil domain containing 182 [Source:RGD Symbol;Acc:1586338]
chr10	76571678	76571678	-	4.24e-15	8.24e-13	-26.8197	233	8782	ENSRNOT00000080054	-	ENSRNOG00000056866	U6atac	U6atac minor spliceosomal RNA [Source:RFAM;Acc:RF00619]
chr10	76574969	76574969	-	6.11e-12	5.59e-10	27.9676	234	5491	ENSRNOT00000080054	-	ENSRNOG00000056866	U6atac	U6atac minor spliceosomal RNA [Source:RFAM;Acc:RF00619]
chr10	76686823	76686823	-	1.65e-06	2.91e-05	25.0545	235	53280	ENSRNOT00000084816	+	ENSRNOG00000053130	AABR07030221.1
chr10	76883432	76883432	-	4.14e-25	3.62e-22	33.5481	236	47200	ENSRNOT00000032109	-	ENSRNOG00000023532	Ankfn1	ankyrin-repeat and fibronectin type III domain containing 1 [Source:MGI Symbol;Acc:MGI:2686021]
chr10	77487147	77487147	-	4.92e-14	7.54e-12	-28.584	237	24886	ENSRNOT00000003295	-	ENSRNOG00000002425	Pctp	phosphatidylcholine transfer protein [Source:RGD Symbol;Acc:3276]
chr10	84450900	84450900	+	1.27e-08	4.49e-07	-26.8405	238	141472	ENSRNOT00000030159	+	ENSRNOG00000023881	Skap1	src kinase associated phosphoprotein 1 [Source:RGD Symbol;Acc:708436]
chr10	85394291	85394291	+	2.55e-10	1.5e-08	-25.03	239	9412	ENSRNOT00000034305	+	ENSRNOG00000022771	Arhgap23	Rho GTPase activating protein 23 [Source:RGD Symbol;Acc:1309742]
chr10	85477717	85477717	+	6.7e-19	2.62e-16	-26.3387	240	39967	ENSRNOT00000016070	-	ENSRNOG00000011475	Srcin1	SRC kinase signaling inhibitor 1 [Source:RGD Symbol;Acc:708439]
chr10	85510108	85510108	+	2.5e-10	1.47e-08	-28.4243	241	7576	ENSRNOT00000016070	-	ENSRNOG00000011475	Srcin1	SRC kinase signaling inhibitor 1 [Source:RGD Symbol;Acc:708439]
chr10	86880931	86880931	-	1.36e-26	1.36e-23	-27.4564	242	9327	ENSRNOT00000084275	-	ENSRNOG00000051691	Gjd3	gap junction protein, delta 3 [Source:RGD Symbol;Acc:1308942]
chr10	87038656	87038656	-	6.2e-08	1.77e-06	-25.6703	243	-2985	ENSRNOT00000077366	+	ENSRNOG00000055695	AABR07030450.1
chr10	87056167	87056167	-	8.36e-08	2.29e-06	-36.5939	244	11290	ENSRNOT00000014163	-	ENSRNOG00000010665	Ccr7	C-C motif chemokine receptor 7 [Source:RGD Symbol;Acc:735151]
chr10	87308208	87308208	-	8.79e-35	1.67e-31	-32.3589	245	-7473	ENSRNOT00000081709	-	ENSRNOG00000030170	Krt10	keratin 10 [Source:RGD Symbol;Acc:1359092]
chr10	87381809	87381809	-	4.2e-18	1.43e-15	28.5035	246	25826	ENSRNOT00000016657	-	ENSRNOG00000011907	Krt23	keratin 23 [Source:RGD Symbol;Acc:1308838]
chr10	87927992	87927992	+	2.06e-19	8.79e-17	-29.74	247	260	ENSRNOT00000064120	-	ENSRNOG00000042473	Krtap17-1	keratin associated protein 17-1 [Source:RGD Symbol;Acc:7611738]
chr10	88101401	88101401	-	1.4e-09	6.64e-08	29.832	248	5832	ENSRNOT00000019330	-	ENSRNOG00000014370	Krt9	keratin 9 [Source:RGD Symbol;Acc:628785]
chr10	89062827	89062827	+	5.12e-14	7.8e-12	25.4039	249	-6429	ENSRNOT00000008576	+	ENSRNOG00000006494	Tubg2	tubulin, gamma 2 [Source:RGD Symbol;Acc:1585798]
chr10	89078132	89078132	-	6.89e-13	7.98e-11	-27.006	250	6754	ENSRNOT00000027452	-	ENSRNOG00000020238	Plekhh3	pleckstrin homology, MyTH4 and FERM domain containing H3 [Source:RGD Symbol;Acc:1304854]
chr10	89078137	89078137	-	3.04e-12	3.01e-10	-26.7308	251	6749	ENSRNOT00000027452	-	ENSRNOG00000020238	Plekhh3	pleckstrin homology, MyTH4 and FERM domain containing H3 [Source:RGD Symbol;Acc:1304854]
chr10	89958315	89958315	+	7.14e-06	0.000100303	26.7978	252	491	ENSRNOT00000084266	-	ENSRNOG00000033653	Mpp3	membrane palmitoylated protein 3 [Source:RGD Symbol;Acc:620015]
chr10	90745653	90745653	+	4.22e-15	8.22e-13	-30.1756	253	13790	ENSRNOT00000064429	+	ENSRNOG00000002753	Adam11	ADAM metallopeptidase domain 11 [Source:RGD Symbol;Acc:1307515]
chr10	90999229	90999229	-	1.67e-30	2.33e-27	34.6259	254	207	ENSRNOT00000034401	-	ENSRNOG00000002919	Gfap	glial fibrillary acidic protein [Source:RGD Symbol;Acc:2679]
chr10	90999233	90999233	-	2.28e-22	1.47e-19	29.1643	255	203	ENSRNOT00000034401	-	ENSRNOG00000002919	Gfap	glial fibrillary acidic protein [Source:RGD Symbol;Acc:2679]
chr10	91265938	91265938	-	1e-17	3.2e-15	25.4282	256	11852	ENSRNOT00000065373	+	ENSRNOG00000003207	Fmnl1	formin-like 1 [Source:RGD Symbol;Acc:1311042]
chr10	91789426	91789426	+	3.69e-24	2.91e-21	33.5174	257	7892	ENSRNOT00000078561	-	ENSRNOG00000003807	Wnt9b	wingless-type MMTV integration site family, member 9B [Source:RGD Symbol;Acc:1309574]
chr10	91865119	91865119	-	7.54e-20	3.43e-17	25.9078	258	34467	ENSRNOT00000005176	+	ENSRNOG00000003845	Wnt3	wingless-type MMTV integration site family, member 3 [Source:RGD Symbol;Acc:3972]
chr10	93696176	93696176	+	5e-27	5.22e-24	28.4742	259	-16203	ENSRNOT00000009316	-	ENSRNOG00000007084	2020-03-10	membrane associated ring-CH-type finger 10 [Source:RGD Symbol;Acc:1311692]
chr10	94510199	94510199	+	3.25e-29	4.09e-26	26.1195	260	-9609	ENSRNOT00000015976	-	ENSRNOG00000011917	Cd79b	CD79b molecule [Source:RGD Symbol;Acc:620012]
chr10	94554680	94554680	-	1.93e-34	3.56e-31	-27.429	261	3085	ENSRNOT00000016841	-	ENSRNOG00000012134	Scn4a	sodium voltage-gated channel alpha subunit 4 [Source:RGD Symbol;Acc:3636]
chr10	95485592	95485592	+	7.7e-36	1.56e-32	-26.8868	262	-26360	ENSRNOT00000091940	-	ENSRNOG00000055516	SNORA42	Small nucleolar RNA SNORA42/SNORA80 family [Source:RFAM;Acc:RF00406]
chr10	96261058	96261058	+	1.26e-16	3.36e-14	31.568	263	-129179	ENSRNOT00000004578	-	ENSRNOG00000003288	Cacng5	calcium voltage-gated channel auxiliary subunit gamma 5 [Source:RGD Symbol;Acc:628805]
chr10	96261068	96261068	+	1.25e-16	3.34e-14	29.0343	264	-129189	ENSRNOT00000004578	-	ENSRNOG00000003288	Cacng5	calcium voltage-gated channel auxiliary subunit gamma 5 [Source:RGD Symbol;Acc:628805]
chr10	96261265	96261265	-	4.9e-18	1.65e-15	-29.5462	265	-129386	ENSRNOT00000004578	-	ENSRNOG00000003288	Cacng5	calcium voltage-gated channel auxiliary subunit gamma 5 [Source:RGD Symbol;Acc:628805]
chr10	98719121	98719121	+	4.57e-15	8.82e-13	-25.6099	266	12163	ENSRNOT00000006217	+	ENSRNOG00000004437	Map2k6	mitogen-activated protein kinase kinase 6 [Source:RGD Symbol;Acc:620666]
chr10	102157498	102157498	-	1.73e-65	9.36e-62	50.0371	267	-10273	ENSRNOT00000003804	+	ENSRNOG00000002795	Cog1	component of oligomeric golgi complex 1 [Source:RGD Symbol;Acc:1304594]
chr10	102264323	102264323	+	0.00029376	0.00217703	25.19	268	4950	ENSRNOT00000048264	-	ENSRNOG00000028946	Cdc42ep4	CDC42 effector protein 4 [Source:RGD Symbol;Acc:1311567]
chr10	102302432	102302432	+	4.03e-12	3.85e-10	27.2592	269	-12596	ENSRNOT00000044922	-	ENSRNOG00000030224	AABR07030729.1
chr10	102302457	102302457	+	7.3e-12	6.54e-10	25.1738	270	-12621	ENSRNOT00000044922	-	ENSRNOG00000030224	AABR07030729.1
chr10	102388862	102388862	+	1.29e-31	1.96e-28	26.4176	271	34223	ENSRNOT00000065145	-	ENSRNOG00000024711	Sdk2	sidekick cell adhesion molecule 2 [Source:RGD Symbol;Acc:1310397]
chr10	102538150	102538150	+	8.94e-17	2.45e-14	25.8539	272	38729	ENSRNOT00000091129	-	ENSRNOG00000024711	Sdk2	sidekick cell adhesion molecule 2 [Source:RGD Symbol;Acc:1310397]
chr10	103381438	103381438	+	2.47e-09	1.09e-07	30.2922	273	-2688	ENSRNOT00000085261	+	ENSRNOG00000052711	7SK	7SK RNA [Source:RFAM;Acc:RF00100]
chr10	103438253	103438253	-	4.19e-11	3.06e-09	-33.5105	274	-50	ENSRNOT00000085262	+	ENSRNOG00000057058	Cd300a	Cd300a molecule [Source:RGD Symbol;Acc:1583719]
chr10	103742923	103742923	+	4.66e-25	4.05e-22	-26.6827	275	5763	ENSRNOT00000055037	+	ENSRNOG00000025669	Tmem104	transmembrane protein 104 [Source:RGD Symbol;Acc:1307953]
chr10	103772759	103772759	-	1.48e-20	7.47e-18	25.3084	276	35599	ENSRNOT00000055037	+	ENSRNOG00000025669	Tmem104	transmembrane protein 104 [Source:RGD Symbol;Acc:1307953]
chr10	104307615	104307615	-	4.45e-19	1.8e-16	-25.3523	277	8612	ENSRNOT00000079591	+	ENSRNOG00000057893	U6	U6 spliceosomal RNA [Source:RFAM;Acc:RF00026]
chr10	104365899	104365899	-	2.14e-09	9.61e-08	-25.9422	278	-2348	ENSRNOT00000006519	+	ENSRNOG00000004834	Llgl2	LLGL2, scribble cell polarity complex component [Source:RGD Symbol;Acc:1560307]
chr10	104433458	104433458	-	7.59e-18	2.47e-15	-25.3036	279	-4190	ENSRNOT00000035001	+	ENSRNOG00000042445	AC130970.1
chr10	104557394	104557394	-	6.49e-09	2.52e-07	-27.4943	280	7087	ENSRNOT00000008525	-	ENSRNOG00000006359	Galk1	galactokinase 1 [Source:RGD Symbol;Acc:1305375]
chr10	105430834	105430834	-	3.14e-18	1.1e-15	26.7532	281	-3738	ENSRNOT00000077850	-	ENSRNOG00000055043	LOC102550872	uncharacterized LOC102550872 [Source:RGD Symbol;Acc:7609480]
chr10	106415540	106415540	-	5.96e-10	3.15e-08	28.6529	282	-132567	ENSRNOT00000073057	+	ENSRNOG00000050077	AABR07030854.1
chr10	107238787	107238787	-	2.62e-13	3.38e-11	27.2378	283	42449	ENSRNOT00000004196	-	ENSRNOG00000043381	Cyth1	cytohesin 1 [Source:RGD Symbol;Acc:620397]
chr10	108148959	108148959	+	2.35e-08	7.67e-07	-28.5285	284	1553	ENSRNOT00000073337	-	ENSRNOG00000048113	Cbx8	chromobox 8 [Source:RGD Symbol;Acc:1565375]
chr10	109621176	109621176	+	2.47e-15	5.07e-13	27.4703	285	1570	ENSRNOT00000074354	-	ENSRNOG00000046962	Pde6g	phosphodiesterase 6G [Source:RGD Symbol;Acc:1591130]
chr10	109946065	109946065	+	9.09e-22	5.33e-19	-27.76	286	-4923	ENSRNOT00000071293	+	ENSRNOG00000045751	LOC688321	similar to Lung carbonyl reductase [NADPH] (NADPH-dependent carbonyl reductase) (LCR) (Adipocyte P27 protein) (AP27) [Source:RGD Symbol;Acc:1590050]
chr11	10518866	10518866	-	3.82e-08	1.17e-06	-26.3397	287	91309	ENSRNOT00000091526	-	ENSRNOG00000056812	U1	U1 spliceosomal RNA [Source:RFAM;Acc:RF00003]
chr11	10518868	10518868	+	3.42e-10	1.93e-08	-29.3674	288	91307	ENSRNOT00000091526	-	ENSRNOG00000056812	U1	U1 spliceosomal RNA [Source:RFAM;Acc:RF00003]
chr11	11224440	11224440	+	0.000142832	0.0012079	26.9138	289	-10300	ENSRNOT00000065748	-	ENSRNOG00000029598	Robo2	roundabout guidance receptor 2 [Source:RGD Symbol;Acc:620167]
chr11	11898241	11898241	-	2.22e-23	1.63e-20	28.3905	290	-80107	ENSRNOT00000062574	+	ENSRNOG00000040821	5S_rRNA	5S ribosomal RNA [Source:RFAM;Acc:RF00001]
chr11	15204854	15204854	+	5.39e-17	1.53e-14	-28.8759	291	123082	ENSRNOT00000009911	+	ENSRNOG00000050713	LOC108348050	ubiquitin carboxyl-terminal hydrolase 25-like [Source:RGD Symbol;Acc:11392568]
chr11	26329402	26329402	+	9.06e-32	1.39e-28	27.2425	292	-132515	ENSRNOT00000089032	+	ENSRNOG00000053246	SNORA17	Small nucleolar RNA SNORA17 [Source:RFAM;Acc:RF00560]
chr11	27318016	27318016	-	9.99e-27	1.01e-23	26.2816	293	-46900	ENSRNOT00000002151	+	ENSRNOG00000001582	Bach1	BTB domain and CNC homolog 1 [Source:RGD Symbol;Acc:1306693]
chr11	27752459	27752459	+	6.43e-12	5.85e-10	27.4366	294	-109894	ENSRNOT00000083136	-	ENSRNOG00000056085	SNORA17	Small nucleolar RNA SNORA17 [Source:RFAM;Acc:RF00560]
chr11	28842374	28842374	-	5.92e-11	4.16e-09	28.745	295	-88	ENSRNOT00000061610	-	ENSRNOG00000040068	Krtap19-5	keratin associated protein 19-5 [Source:RGD Symbol;Acc:1595144]
chr11	30050226	30050226	-	4.32e-12	4.1e-10	-27.2572	296	878	ENSRNOT00000046486	-	ENSRNOG00000021569	Tiam1	T-cell lymphoma invasion and metastasis 1 [Source:RGD Symbol;Acc:1307455]
chr11	30156336	30156336	+	1.12e-09	5.48e-08	-29.7493	297	-105234	ENSRNOT00000046486	-	ENSRNOG00000021569	Tiam1	T-cell lymphoma invasion and metastasis 1 [Source:RGD Symbol;Acc:1307455]
chr11	30156367	30156367	+	1.76e-08	5.98e-07	-25.8078	298	-105265	ENSRNOT00000046486	-	ENSRNOG00000021569	Tiam1	T-cell lymphoma invasion and metastasis 1 [Source:RGD Symbol;Acc:1307455]
chr11	30184957	30184957	+	4.99e-49	1.69e-45	41.5908	299	115183	ENSRNOT00000079267	-	ENSRNOG00000052481	AABR07033612.1
chr11	30457064	30457064	+	1.07e-62	5.42e-59	50.7505	300	22640	ENSRNOT00000086629	+	ENSRNOG00000061283	U6	U6 spliceosomal RNA [Source:RFAM;Acc:RF00026]
chr11	31290814	31290814	+	1.49e-13	2.03e-11	27.9234	301	21157	ENSRNOT00000087222	+	ENSRNOG00000056508	AC120732.1
chr11	32462271	32462271	+	1.34e-15	2.91e-13	32.0444	302	7296	ENSRNOT00000002718	-	ENSRNOG00000001986	LOC498063	similar to RIKEN cDNA 4930563D23 [Source:RGD Symbol;Acc:1560327]
chr11	33398864	33398864	-	3.03e-26	2.95e-23	26.7274	303	-171392	ENSRNOT00000062129	+	ENSRNOG00000040376	Mir802	microRNA 802 [Source:RGD Symbol;Acc:2325478]
chr11	33398871	33398871	-	1.66e-39	4.03e-36	33.5352	304	-171385	ENSRNOT00000062129	+	ENSRNOG00000040376	Mir802	microRNA 802 [Source:RGD Symbol;Acc:2325478]
chr11	34151789	34151789	+	1.43e-16	3.79e-14	-26.7885	305	-9037	ENSRNOT00000002297	-	ENSRNOG00000001691	Cldn14	claudin 14 [Source:RGD Symbol;Acc:1309165]
chr11	34246764	34246764	+	6.61e-12	5.98e-10	-35.8445	306	66965	ENSRNOT00000085292	-	ENSRNOG00000055823	AABR07033666.1
chr11	58048069	58048069	+	4.46e-11	3.24e-09	25.1371	307	-52682	ENSRNOT00000078294	-	ENSRNOG00000059216	AABR07034239.1
chr11	64373655	64373655	+	4.15e-12	3.95e-10	25.0378	308	23651	ENSRNOT00000078654	-	ENSRNOG00000054670	U6	U6 spliceosomal RNA [Source:RFAM;Acc:RF00026]
chr11	69494337	69494337	-	2.35e-22	1.51e-19	-28.0002	309	10046	ENSRNOT00000049292	+	ENSRNOG00000001706	Kalrn	kalirin, RhoGEF kinase [Source:RGD Symbol;Acc:621865]
chr11	73314066	73314066	+	2.23e-14	3.71e-12	-26.3017	310	115546	ENSRNOT00000002356	+	ENSRNOG00000001729	Xxylt1	xyloside xylosyltransferase 1 [Source:RGD Symbol;Acc:1308154]
chr11	73521250	73521250	-	1.33e-22	8.85e-20	-27.7302	311	157735	ENSRNOT00000002355	-	ENSRNOG00000001728	Fam43a	family with sequence similarity 43, member A [Source:RGD Symbol;Acc:1304790]
chr11	74108087	74108087	-	4.01e-29	5e-26	39.0562	312	50728	ENSRNOT00000048746	+	ENSRNOG00000024384	Cpn2	carboxypeptidase N subunit 2 [Source:RGD Symbol;Acc:1305170]
chr11	74349848	74349848	-	8.63e-11	5.8e-09	-27.2168	313	-34601	ENSRNOT00000002346	-	ENSRNOG00000001720	Hes1	hes family bHLH transcription factor 1 [Source:RGD Symbol;Acc:62081]
chr11	74360876	74360876	-	2.79e-15	5.65e-13	-25.9746	314	-45629	ENSRNOT00000002346	-	ENSRNOG00000001720	Hes1	hes family bHLH transcription factor 1 [Source:RGD Symbol;Acc:62081]
chr11	74433198	74433198	+	1.14e-37	2.56e-34	-32.345	315	-117951	ENSRNOT00000002346	-	ENSRNOG00000001720	Hes1	hes family bHLH transcription factor 1 [Source:RGD Symbol;Acc:62081]
chr11	74495285	74495285	-	1.09e-09	5.33e-08	-25.2042	316	-180038	ENSRNOT00000002346	-	ENSRNOG00000001720	Hes1	hes family bHLH transcription factor 1 [Source:RGD Symbol;Acc:62081]
chr11	75503989	75503989	+	6.1e-19	2.41e-16	25.1272	317	69794	ENSRNOT00000032569	+	ENSRNOG00000024040	Mb21d2	Mab-21 domain containing 2 [Source:RGD Symbol;Acc:1559643]
chr11	79317232	79317232	+	6.23e-37	1.35e-33	-40.9948	318	-90	ENSRNOT00000082913	-	ENSRNOG00000058702	SNORA17	Small nucleolar RNA SNORA17 [Source:RFAM;Acc:RF00560]
chr11	79722562	79722562	+	5.27e-24	4.09e-21	-28.478	319	-18827	ENSRNOT00000044279	-	ENSRNOG00000031669	Lpp	LIM domain containing preferred translocation partner in lipoma [Source:RGD Symbol;Acc:1310535]
chr11	81954076	81954076	+	3.53e-17	1.03e-14	25.2615	320	17902	ENSRNOT00000083950	+	ENSRNOG00000056037	AABR07034636.1
chr11	82752523	82752523	-	6.47e-37	1.39e-33	35.4607	321	17912	ENSRNOT00000074826	+	ENSRNOG00000046283	Tmem41a	transmembrane protein 41a [Source:RGD Symbol;Acc:1591692]
chr11	86573723	86573723	+	3.46e-38	7.92e-35	-32.3379	322	21703	ENSRNOT00000002597	+	ENSRNOG00000001892	Tbx1	T-box 1 [Source:RGD Symbol;Acc:1307734]
chr11	86960362	86960362	-	4.04e-13	4.96e-11	-26.3937	323	-18646	ENSRNOT00000072850	+	ENSRNOG00000045628	AABR07034748.1
chr11	87012163	87012163	-	1.84e-06	3.2e-05	-27.6091	324	4953	ENSRNOT00000051037	-	ENSRNOG00000030920	Rtn4r	reticulon 4 receptor [Source:RGD Symbol;Acc:620810]
chr11	87198655	87198655	+	2.07e-22	1.34e-19	-27.5171	325	-5520	ENSRNOT00000000306	+	ENSRNOG00000038001	Slc25a1	solute carrier family 25 member 1 [Source:RGD Symbol;Acc:3703]
chr11	87235537	87235537	-	8.13e-22	4.79e-19	25.6667	326	909	ENSRNOT00000057806	-	ENSRNOG00000037997	Tssk2	testis-specific serine kinase 2 [Source:RGD Symbol;Acc:1304951]
chr11	90460609	90460609	-	4.93e-15	9.43e-13	-25.7143	327	-53813	ENSRNOT00000073049	-	ENSRNOG00000047699	Snai2	snail family transcriptional repressor 2 [Source:RGD Symbol;Acc:3722]
chr12	1959085	1959085	+	3.72e-12	3.59e-10	-27.606	328	48432	ENSRNOT00000037564	-	ENSRNOG00000028100	Pex11g	peroxisomal biogenesis factor 11 gamma [Source:RGD Symbol;Acc:1307070]
chr12	1959092	1959092	+	9.66e-17	2.64e-14	-30.4642	329	48425	ENSRNOT00000037564	-	ENSRNOG00000028100	Pex11g	peroxisomal biogenesis factor 11 gamma [Source:RGD Symbol;Acc:1307070]
chr12	2090339	2090339	+	1.94e-07	4.73e-06	30.3003	330	19976	ENSRNOT00000072952	+	ENSRNOG00000000977	Pnpla6	patatin-like phospholipase domain containing 6 [Source:RGD Symbol;Acc:1564611]
chr12	5686878	5686878	+	4.52e-30	6.22e-27	43.9841	331	-1431	ENSRNOT00000077167	-	ENSRNOG00000000894	Fry	FRY microtubule binding protein [Source:RGD Symbol;Acc:1307034]
chr12	5791376	5791376	-	3.44e-15	6.83e-13	27.9358	332	-18341	ENSRNOT00000041365	-	ENSRNOG00000000894	Fry	FRY microtubule binding protein [Source:RGD Symbol;Acc:1307034]
chr12	6016757	6016757	+	6.7e-11	4.64e-09	-25.2239	333	61655	ENSRNOT00000001197	-	ENSRNOG00000000897	Rxfp2	relaxin/insulin-like family peptide receptor 2 [Source:RGD Symbol;Acc:1309449]
chr12	6111587	6111587	-	4.31e-20	2.03e-17	-30.0177	334	-2835	ENSRNOT00000080664	-	ENSRNOG00000060575	7SK	7SK RNA [Source:RFAM;Acc:RF00100]
chr12	6136431	6136431	-	2.12e-15	4.44e-13	-25.2537	335	-27679	ENSRNOT00000080664	-	ENSRNOG00000060575	7SK	7SK RNA [Source:RFAM;Acc:RF00100]
chr12	6684534	6684534	+	2.48e-17	7.43e-15	27.8415	336	19446	ENSRNOT00000061246	-	ENSRNOG00000000905	Tex26	testis expressed 26 [Source:RGD Symbol;Acc:1560846]
chr12	7000081	7000081	+	7.16e-44	2.11e-40	35.5619	337	-26721	ENSRNOT00000091846	+	ENSRNOG00000059065	U1	U1 spliceosomal RNA [Source:RFAM;Acc:RF00003]
chr12	7644813	7644813	-	3.05e-28	3.59e-25	-31.3265	338	-23161	ENSRNOT00000052581	+	ENSRNOG00000034458	5S_rRNA	5S ribosomal RNA [Source:RFAM;Acc:RF00001]
chr12	8175326	8175326	+	3.8e-46	1.19e-42	32.2733	339	-19176	ENSRNOT00000064721	-	ENSRNOG00000032410	Mtus2	microtubule associated tumor suppressor candidate 2 [Source:RGD Symbol;Acc:1562533]
chr12	8190387	8190387	+	2.11e-26	2.08e-23	35.1225	340	-34237	ENSRNOT00000064721	-	ENSRNOG00000032410	Mtus2	microtubule associated tumor suppressor candidate 2 [Source:RGD Symbol;Acc:1562533]
chr12	8323968	8323968	-	2.27e-12	2.32e-10	-29.81	341	94999	ENSRNOT00000085869	-	ENSRNOG00000032410	Mtus2	microtubule associated tumor suppressor candidate 2 [Source:RGD Symbol;Acc:1562533]
chr12	8459667	8459667	-	2.11e-07	5.09e-06	-25.6616	342	-40702	ENSRNOT00000085869	-	ENSRNOG00000032410	Mtus2	microtubule associated tumor suppressor candidate 2 [Source:RGD Symbol;Acc:1562533]
chr12	9086601	9086601	-	1.5e-14	2.6e-12	-25.0603	343	52295	ENSRNOT00000001248	+	ENSRNOG00000000940	Flt1	FMS-related tyrosine kinase 1 [Source:RGD Symbol;Acc:2621]
chr12	10143612	10143612	+	7.02e-14	1.04e-11	29.6413	344	-6449	ENSRNOT00000082137	-	ENSRNOG00000054511	AABR07035309.1
chr12	10301228	10301228	+	2.54e-19	1.07e-16	33.5427	345	2312	ENSRNOT00000092621	-	ENSRNOG00000061986	Rn60_12_0104.2
chr12	12104420	12104420	+	1.22e-15	2.69e-13	37.1961	346	-7206	ENSRNOT00000092129	+	ENSRNOG00000059403	AABR07035382.1
chr12	12406380	12406380	+	2.84e-19	1.19e-16	-27.907	347	1182	ENSRNOT00000037251	-	ENSRNOG00000025164	Bhlha15	basic helix-loop-helix family, member a15 [Source:RGD Symbol;Acc:3091]
chr12	12773628	12773628	+	4.24e-29	5.27e-26	42.2807	348	8512	ENSRNOT00000001392	-	ENSRNOG00000001050	Eif2ak1	eukaryotic translation initiation factor 2 alpha kinase 1 [Source:RGD Symbol;Acc:70883]
chr12	12807835	12807835	-	5.2e-13	6.22e-11	-29.1954	349	8454	ENSRNOT00000092492	-	ENSRNOG00000062026	Rn60_12_0129.1
chr12	12922842	12922842	-	2.26e-13	2.95e-11	-25.3607	350	-15072	ENSRNOT00000001412	-	ENSRNOG00000001065	Cyth3	cytohesin 3 [Source:RGD Symbol;Acc:620399]
chr12	13217024	13217024	-	8.46e-11	5.71e-09	-33.0715	351	6152	ENSRNOT00000086870	+	ENSRNOG00000059466	AC126572.3
chr12	13252301	13252301	-	2.04e-11	1.62e-09	26.5548	352	-1190	ENSRNOT00000044378	-	ENSRNOG00000030927	Grid2ip	Grid2 interacting protein [Source:RGD Symbol;Acc:1310492]
chr12	14968818	14968818	+	1.5e-18	5.54e-16	-38.1387	353	129951	ENSRNOT00000077967	-	ENSRNOG00000001103	Sdk1	sidekick cell adhesion molecule 1 [Source:RGD Symbol;Acc:1560686]
chr12	15124782	15124782	+	6.28e-11	4.39e-09	26.0733	354	8999	ENSRNOT00000082742	+	ENSRNOG00000061002	U6	U6 spliceosomal RNA [Source:RFAM;Acc:RF00026]
chr12	16019578	16019578	+	1.72e-11	1.39e-09	25.2129	355	8304	ENSRNOT00000064726	-	ENSRNOG00000001236	Brat1	BRCA1-associated ATM activator 1 [Source:RGD Symbol;Acc:1565146]
chr12	16513422	16513422	+	6.67e-16	1.55e-13	26.1406	356	103341	ENSRNOT00000001709	+	ENSRNOG00000001265	Mad1l1	MAD1 mitotic arrest deficient like 1 [Source:RGD Symbol;Acc:1596881]
chr12	16754502	16754502	+	6.68e-19	2.61e-16	28.4252	357	-59029	ENSRNOT00000073482	+	ENSRNOG00000048107	AABR07035478.1
chr12	16815580	16815580	-	1.86e-43	5.31e-40	-29.3297	358	-1743	ENSRNOT00000033551	-	ENSRNOG00000022767	Elfn1	extracellular leucine-rich repeat and fibronectin type III domain containing 1 [Source:RGD Symbol;Acc:1308787]
chr12	16904192	16904192	+	1.09e-22	7.34e-20	-35.7111	359	5169	ENSRNOT00000001716	+	ENSRNOG00000001273	Psmg3	proteasome assembly chaperone 3 [Source:RGD Symbol;Acc:2319950]
chr12	17639429	17639429	+	8.78e-46	2.74e-42	-40.8977	360	24799	ENSRNOT00000031896	+	ENSRNOG00000028733	Prkar1b	protein kinase cAMP-dependent type 1 regulatory subunit beta [Source:RGD Symbol;Acc:3392]
chr12	17673102	17673102	+	3.65e-16	8.94e-14	31.1151	361	-47498	ENSRNOT00000080542	+	ENSRNOG00000059220	AABR07035486.1
chr12	17775174	17775174	+	8.36e-23	5.73e-20	-27.9213	362	38889	ENSRNOT00000091476	+	ENSRNOG00000001312	Pdgfa	platelet derived growth factor subunit A [Source:RGD Symbol;Acc:3282]
chr12	17775201	17775201	+	2.07e-24	1.67e-21	-31.6829	363	38916	ENSRNOT00000091476	+	ENSRNOG00000001312	Pdgfa	platelet derived growth factor subunit A [Source:RGD Symbol;Acc:3282]
chr12	17775204	17775204	+	8.18e-17	2.25e-14	-27.3518	364	38919	ENSRNOT00000091476	+	ENSRNOG00000001312	Pdgfa	platelet derived growth factor subunit A [Source:RGD Symbol;Acc:3282]
chr12	22437517	22437517	-	8.13e-17	2.24e-14	-38.3221	365	1818	ENSRNOT00000073757	+	ENSRNOG00000048487	Slc12a9	solute carrier family 12, member 9 [Source:RGD Symbol;Acc:620747]
chr12	23486674	23486674	-	9.99e-12	8.62e-10	-27.4465	366	13406	ENSRNOT00000001935	+	ENSRNOG00000001425	Sh2b2	SH2B adaptor protein 2 [Source:RGD Symbol;Acc:69284]
chr12	23815014	23815014	-	1.62e-09	7.55e-08	26.2202	367	25341	ENSRNOT00000084730	+	ENSRNOG00000001436	Ywhag	tyrosine 3-monooxygenase/tryptophan 5-monooxygenase activation protein, gamma [Source:RGD Symbol;Acc:62002]
chr12	24155144	24155144	-	1.15e-17	3.63e-15	-26.99	368	-3622	ENSRNOT00000001963	+	ENSRNOG00000001444	Ccl26	C-C motif chemokine ligand 26 [Source:RGD Symbol;Acc:1587817]
chr12	24313742	24313742	-	6.37e-30	8.54e-27	-25.7605	369	-10848	ENSRNOT00000001968	+	ENSRNOG00000001449	Pom121	POM121 transmembrane nucleoporin [Source:RGD Symbol;Acc:620680]
chr12	24812119	24812119	+	8.41e-11	5.67e-09	-25.6765	370	8435	ENSRNOT00000033499	+	ENSRNOG00000001474	Wbscr28	Williams-Beuren syndrome chromosome region 28 [Source:RGD Symbol;Acc:1561903]
chr12	25116265	25116265	-	2.88e-22	1.83e-19	-39.9157	371	-3090	ENSRNOT00000034629	+	ENSRNOG00000021856	Lat2	linker for activation of T cells family, member 2 [Source:RGD Symbol;Acc:631397]
chr12	26767504	26767504	+	7.46e-40	1.84e-36	63.0854	372	41816	ENSRNOT00000070530	+	ENSRNOG00000045263	5S_rRNA	5S ribosomal RNA [Source:RFAM;Acc:RF00001]
chr12	26792514	26792514	-	7.93e-29	9.7e-26	30.9052	373	32665	ENSRNOT00000072595	-	ENSRNOG00000047842	Mir6322	microRNA 6322 [Source:RGD Symbol;Acc:7489014]
chr12	30770522	30770522	+	8.3e-31	1.18e-27	-25.2875	374	40443	ENSRNOT00000001235	-	ENSRNOG00000000931	Sfswap	splicing factor SWAP homolog [Source:RGD Symbol;Acc:1305004]
chr12	31069318	31069318	-	1.2e-11	1.02e-09	38.4525	375	-121124	ENSRNOT00000091954	-	ENSRNOG00000060352	AABR07036024.2
chr12	32730342	32730342	+	3.29e-74	2.05e-70	28.2477	376	10391	ENSRNOT00000064526	-	ENSRNOG00000000961	Glt1d1	glycosyltransferase 1 domain containing 1 [Source:RGD Symbol;Acc:1304896]
chr12	36285246	36285246	+	3.88e-18	1.33e-15	-25.9116	377	112961	ENSRNOT00000090944	-	ENSRNOG00000038406	Tmem132b	transmembrane protein 132B [Source:RGD Symbol;Acc:1566191]
chr12	36852622	36852622	-	1.3e-18	4.86e-16	25.6497	378	-19377	ENSRNOT00000001334	+	ENSRNOG00000001004	Ncor2	nuclear receptor co-repressor 2 [Source:RGD Symbol;Acc:1310293]
chr12	37298310	37298310	+	5.99e-19	2.37e-16	41.8122	379	86996	ENSRNOT00000032739	+	ENSRNOG00000021691	Ccdc92	coiled-coil domain containing 92 [Source:RGD Symbol;Acc:1601131]
chr12	37298311	37298311	-	3.64e-12	3.52e-10	34.3358	380	86997	ENSRNOT00000032739	+	ENSRNOG00000021691	Ccdc92	coiled-coil domain containing 92 [Source:RGD Symbol;Acc:1601131]
chr12	37298340	37298340	+	4.43e-15	8.57e-13	-37.3538	381	87026	ENSRNOT00000032739	+	ENSRNOG00000021691	Ccdc92	coiled-coil domain containing 92 [Source:RGD Symbol;Acc:1601131]
chr12	37298341	37298341	-	1.46e-15	3.17e-13	-35.538	382	87027	ENSRNOT00000032739	+	ENSRNOG00000021691	Ccdc92	coiled-coil domain containing 92 [Source:RGD Symbol;Acc:1601131]
chr12	37853142	37853142	-	9.82e-10	4.88e-08	-29.9756	383	23565	ENSRNOT00000084587	+	ENSRNOG00000029260	Pitpnm2	phosphatidylinositol transfer protein, membrane-associated 2 [Source:RGD Symbol;Acc:1310867]
chr12	37943050	37943050	+	4.92e-17	1.4e-14	-31.8034	384	19524	ENSRNOT00000045223	+	ENSRNOG00000001082	Abcb9	ATP binding cassette subfamily B member 9 [Source:RGD Symbol;Acc:620254]
chr12	37943051	37943051	-	1.08e-16	2.91e-14	-33.8293	385	19525	ENSRNOT00000045223	+	ENSRNOG00000001082	Abcb9	ATP binding cassette subfamily B member 9 [Source:RGD Symbol;Acc:620254]
chr12	38530939	38530939	+	1.26e-20	6.39e-18	27.8136	386	-5508	ENSRNOT00000011240	-	ENSRNOG00000008470	Lrrc43	leucine rich repeat containing 43 [Source:RGD Symbol;Acc:1561461]
chr12	38745537	38745537	+	1.7e-22	1.12e-19	28.3035	387	36474	ENSRNOT00000001813	-	ENSRNOG00000001342	Wdr66	WD repeat domain 66 [Source:RGD Symbol;Acc:1564948]
chr12	38745737	38745737	+	6.34e-40	1.57e-36	35.3701	388	36274	ENSRNOT00000001813	-	ENSRNOG00000001342	Wdr66	WD repeat domain 66 [Source:RGD Symbol;Acc:1564948]
chr12	39054529	39054529	-	6.6e-26	6.23e-23	-34.6701	389	-23590	ENSRNOT00000044071	+	ENSRNOG00000025702	Kdm2b	lysine demethylase 2B [Source:RGD Symbol;Acc:1310217]
chr12	39266720	39266720	+	1.44e-14	2.51e-12	29.3438	390	13313	ENSRNOT00000001774	+	ENSRNOG00000001309	Camkk2	calcium/calmodulin-dependent protein kinase kinase 2 [Source:RGD Symbol;Acc:620092]
chr12	40090666	40090666	-	3.7e-09	1.54e-07	-28.5462	391	71731	ENSRNOT00000001697	+	ENSRNOG00000001259	Cux2	cut-like homeobox 2 [Source:RGD Symbol;Acc:1305967]
chr12	40960913	40960913	+	1.68e-08	5.77e-07	-33.9139	392	-10007	ENSRNOT00000087812	+	ENSRNOG00000060770	AABR07036376.1
chr12	41488049	41488049	-	1.42e-09	6.73e-08	25.1491	393	1975	ENSRNOT00000057242	+	ENSRNOG00000037720	Rita1	RBPJ interacting and tubulin associated 1 [Source:RGD Symbol;Acc:1306772]
chr12	41896899	41896899	-	7.11e-15	1.32e-12	25.8667	394	97059	ENSRNOT00000001891	-	ENSRNOG00000001397	Rbm19	RNA binding motif protein 19 [Source:RGD Symbol;Acc:1308928]
chr12	42229586	42229586	+	8.17e-12	7.22e-10	33.1397	395	11910	ENSRNOT00000080098	+	ENSRNOG00000054442	AABR07036407.2
chr12	42639419	42639419	-	2.97e-21	1.64e-18	-29.5385	396	7608	ENSRNOT00000083958	-	ENSRNOG00000056261	AABR07036417.1
chr12	44788150	44788150	-	9.27e-13	1.04e-10	27.5449	397	-101827	ENSRNOT00000070891	-	ENSRNOG00000047830	AABR07036487.1
chr12	45028594	45028594	+	2.44e-27	2.65e-24	-26.2919	398	1710	ENSRNOT00000001500	+	ENSRNOG00000001136	Pebp1	phosphatidylethanolamine binding protein 1 [Source:RGD Symbol;Acc:62017]
chr12	45749712	45749712	-	1.13e-09	5.52e-08	-25.2941	399	22602	ENSRNOT00000001507	+	ENSRNOG00000001141	Srrm4	serine/arginine repetitive matrix 4 [Source:EntrezGene;Acc:498189]
chr12	45908036	45908036	+	3.13e-16	7.76e-14	-25.4341	400	2667	ENSRNOT00000039275	+	ENSRNOG00000022392	Hspb8	heat shock protein family B (small) member 8 [Source:RGD Symbol;Acc:71003]
chr12	46035032	46035032	+	5.32e-15	1.01e-12	-32.5056	401	-7381	ENSRNOT00000046882	+	ENSRNOG00000032684	Ccdc60	coiled-coil domain containing 60 [Source:RGD Symbol;Acc:1564283]
chr12	46729293	46729293	+	1.02e-16	2.78e-14	-25.6246	402	10520	ENSRNOT00000080546	+	ENSRNOG00000059703	AC123425.1
chr12	47391943	47391943	+	2.63e-08	8.47e-07	25.9879	403	-15868	ENSRNOT00000001565	+	ENSRNOG00000001183	Hnf1a	HNF1 homeobox A [Source:RGD Symbol;Acc:3828]
chr12	47570920	47570920	+	2.35e-15	4.85e-13	25.8588	404	17416	ENSRNOT00000001595	-	ENSRNOG00000001204	Ankrd13a	ankyrin repeat domain 13a [Source:RGD Symbol;Acc:1308577]
chr12	47754404	47754404	+	8.59e-07	1.68e-05	27.5714	405	39131	ENSRNOT00000001588	-	ENSRNOG00000001198	Fam222a	family with sequence similarity 222, member A [Source:RGD Symbol;Acc:1565883]
chr12	48299095	48299095	-	1.11e-14	1.98e-12	26.8242	406	6824	ENSRNOT00000000874	+	ENSRNOG00000000693	Svop	SV2 related protein [Source:RGD Symbol;Acc:620277]
chr12	48468746	48468746	-	9.87e-21	5.09e-18	-30.9814	407	-13004	ENSRNOT00000000886	+	ENSRNOG00000000697	Coro1c	coronin 1C [Source:RGD Symbol;Acc:1564490]
chr12	48991889	48991889	+	1.67e-21	9.46e-19	32.2776	408	-37295	ENSRNOT00000086428	+	ENSRNOG00000058414	LOC103690078	unconventional myosin-XVIIIb-like [Source:RGD Symbol;Acc:9404043]
chr12	48992002	48992002	-	3.48e-21	1.9e-18	25.7432	409	-37182	ENSRNOT00000086428	+	ENSRNOG00000058414	LOC103690078	unconventional myosin-XVIIIb-like [Source:RGD Symbol;Acc:9404043]
chr12	49055202	49055202	-	2.46e-12	2.5e-10	29.5854	410	26020	ENSRNOT00000086428	+	ENSRNOG00000058414	LOC103690078	unconventional myosin-XVIIIb-like [Source:RGD Symbol;Acc:9404043]
chr12	50271579	50271579	+	6.86e-22	4.08e-19	28.4377	411	1392	ENSRNOT00000086782	+	ENSRNOG00000061004	Asphd2	aspartate beta-hydroxylase domain containing 2 [Source:RGD Symbol;Acc:1306020]
chr12	50271582	50271582	+	4.92e-18	1.66e-15	25.4742	412	1395	ENSRNOT00000086782	+	ENSRNOG00000061004	Asphd2	aspartate beta-hydroxylase domain containing 2 [Source:RGD Symbol;Acc:1306020]
chr12	50606851	50606851	-	2.82e-15	5.71e-13	27.6102	413	-14775	ENSRNOT00000083327	+	ENSRNOG00000051412	AABR07036626.1
chr12	50785841	50785841	+	4.31e-15	8.37e-13	26.7135	414	136060	ENSRNOT00000078550	+	ENSRNOG00000059217	AABR07036627.1
chr12	50990102	50990102	+	4.67e-12	4.39e-10	-26.2821	415	11157	ENSRNOT00000081683	+	ENSRNOG00000052488	AABR07036637.1
chr12	51168590	51168590	+	2.15e-18	7.69e-16	-33.9705	416	81641	ENSRNOT00000029508	-	ENSRNOG00000027489	Mn1	meningioma 1 [Source:RGD Symbol;Acc:1565571]
chr12	51592941	51592941	-	5.19e-19	2.08e-16	31.7815	417	81536	ENSRNOT00000071941	-	ENSRNOG00000050192	AABR07036642.1
chr12	51592950	51592950	-	1.3e-17	4.08e-15	33.4208	418	81527	ENSRNOT00000071941	-	ENSRNOG00000050192	AABR07036642.1
chr12	52249132	52249132	+	1.38e-28	1.66e-25	26.5227	419	-31669	ENSRNOT00000069705	-	ENSRNOG00000044438	5S_rRNA	5S ribosomal RNA [Source:RFAM;Acc:RF00001]
chr13	5543712	5543712	-	6.65e-11	4.61e-09	-37.5051	420	63564	ENSRNOT00000057873	+	ENSRNOG00000038033	AABR07019870.1
chr13	8917240	8917240	-	7.23e-21	3.78e-18	29.4558	421	-488359	ENSRNOT00000082436	+	ENSRNOG00000057544	SNORA42	Small nucleolar RNA SNORA42/SNORA80 family [Source:RFAM;Acc:RF00406]
chr13	9593783	9593783	+	2.34e-08	7.65e-07	29.6586	422	44410	ENSRNOT00000078287	-	ENSRNOG00000053519	7SK	7SK RNA [Source:RFAM;Acc:RF00100]
chr13	20945712	20945712	-	1.47e-09	6.92e-08	26.9718	423	-732800	ENSRNOT00000047108	+	ENSRNOG00000032206	Cntnap5b	contactin associated protein-like 5B [Source:RGD Symbol;Acc:1565194]
chr13	23282186	23282186	-	5.96e-12	5.46e-10	25.9848	424	-174031	ENSRNOT00000079581	+	ENSRNOG00000054848	AABR07020367.1
chr13	26162840	26162840	+	2e-17	6.1e-15	-25.6802	425	-9403	ENSRNOT00000003840	+	ENSRNOG00000002821	Phlpp1	PH domain and leucine rich repeat protein phosphatase 1 [Source:RGD Symbol;Acc:621308]
chr13	34220042	34220042	+	1.13e-14	2.01e-12	25.5587	426	31609	ENSRNOT00000068524	-	ENSRNOG00000002319	Tsn	translin [Source:RGD Symbol;Acc:621107]
chr13	34978460	34978460	-	6.71e-33	1.12e-29	30.0017	427	69985	ENSRNOT00000009963	-	ENSRNOG00000007261	Gli2	GLI family zinc finger 2 [Source:RGD Symbol;Acc:1309270]
chr13	35470117	35470117	-	1.8e-28	2.14e-25	37.6523	428	-27896	ENSRNOT00000086350	-	ENSRNOG00000060237	Inhbb	inhibin beta B subunit [Source:RGD Symbol;Acc:2913]
chr13	36424234	36424234	-	3.58e-09	1.5e-07	29.2052	429	45880	ENSRNOT00000071305	+	ENSRNOG00000046863	C1ql2	complement C1q like 2 [Source:RGD Symbol;Acc:1594583]
chr13	36424242	36424242	-	3.38e-07	7.6e-06	25.6016	430	45888	ENSRNOT00000071305	+	ENSRNOG00000046863	C1ql2	complement C1q like 2 [Source:RGD Symbol;Acc:1594583]
chr13	41531312	41531312	+	1.51e-18	5.58e-16	-25.1122	431	162028	ENSRNOT00000078594	+	ENSRNOG00000061545	LOC102554127	uncharacterized LOC102554127 [Source:RGD Symbol;Acc:7713048]
chr13	48034107	48034107	-	1.08e-43	3.13e-40	-35.7734	432	-11775	ENSRNOT00000008055	-	ENSRNOG00000005342	Rassf5	Ras association domain family member 5 [Source:RGD Symbol;Acc:621694]
chr13	49299071	49299071	+	2.36e-24	1.89e-21	-27.8794	433	3641	ENSRNOT00000077343	-	ENSRNOG00000054094	U6	U6 spliceosomal RNA [Source:RFAM;Acc:RF00026]
chr13	49306581	49306581	-	2.95e-14	4.75e-12	-30.8634	434	-3871	ENSRNOT00000077343	-	ENSRNOG00000054094	U6	U6 spliceosomal RNA [Source:RFAM;Acc:RF00026]
chr13	49678210	49678210	+	1.71e-17	5.24e-15	-28.6688	435	17856	ENSRNOT00000012844	+	ENSRNOG00000009691	Lrrn2	leucine rich repeat neuronal 2 [Source:RGD Symbol;Acc:1305482]
chr13	49727960	49727960	+	2.08e-17	6.33e-15	-34.4781	436	67606	ENSRNOT00000012844	+	ENSRNOG00000009691	Lrrn2	leucine rich repeat neuronal 2 [Source:RGD Symbol;Acc:1305482]
chr13	49978810	49978810	+	4.01e-48	1.32e-44	39.0691	437	-7953	ENSRNOT00000090709	-	ENSRNOG00000060611	AABR07020979.1
chr13	50742739	50742739	+	2.99e-12	2.97e-10	-28.1968	438	3541	ENSRNOT00000064556	-	ENSRNOG00000003059	Optc	opticin [Source:RGD Symbol;Acc:1304916]
chr13	50824120	50824120	-	3.4e-10	1.93e-08	-26.0763	439	22069	ENSRNOT00000091737	+	ENSRNOG00000059225	AABR07020987.1
chr13	52007271	52007271	-	5.81e-28	6.67e-25	-31.257	440	-14579	ENSRNOT00000008282	-	ENSRNOG00000006237	Gpr37l1	G protein-coupled receptor 37-like 1 [Source:RGD Symbol;Acc:628835]
chr13	52680808	52680808	+	2.1e-18	7.55e-16	-31.9641	441	12841	ENSRNOT00000050284	+	ENSRNOG00000033734	Tnnt2	troponin T2, cardiac type [Source:RGD Symbol;Acc:3882]
chr13	52813251	52813251	+	1.44e-18	5.33e-16	25.7705	442	20884	ENSRNOT00000038874	-	ENSRNOG00000026087	Igfn1	immunoglobulin-like and fibronectin type III domain containing 1 [Source:RGD Symbol;Acc:1565384]
chr13	52813265	52813265	+	8.04e-22	4.74e-19	28.1771	443	20870	ENSRNOT00000038874	-	ENSRNOG00000026087	Igfn1	immunoglobulin-like and fibronectin type III domain containing 1 [Source:RGD Symbol;Acc:1565384]
chr13	52858623	52858623	-	3.78e-18	1.3e-15	29.5344	444	4487	ENSRNOT00000086004	+	ENSRNOG00000010204	Tmem9	transmembrane protein 9 [Source:RGD Symbol;Acc:1307922]
chr13	53922078	53922078	-	3.42e-32	5.39e-29	28.5505	445	-22139	ENSRNOT00000089596	-	ENSRNOG00000059607	U7	U7 small nuclear RNA [Source:RFAM;Acc:RF00066]
chr13	55226806	55226806	+	5.1e-22	3.07e-19	-27.5581	446	-47393	ENSRNOT00000029679	+	ENSRNOG00000022480	Atp6v1g3	ATPase H+ transporting V1 subunit G3 [Source:RGD Symbol;Acc:1304635]
chr13	55321426	55321426	-	3.74e-21	2.03e-18	27.2576	447	47229	ENSRNOT00000029679	+	ENSRNOG00000022480	Atp6v1g3	ATPase H+ transporting V1 subunit G3 [Source:RGD Symbol;Acc:1304635]
chr13	68432041	68432041	+	3.91e-35	7.53e-32	-27.531	448	9075	ENSRNOT00000091631	-	ENSRNOG00000052133	U4	U4 spliceosomal RNA [Source:RFAM;Acc:RF00015]
chr13	68998850	68998850	-	9.91e-15	1.79e-12	27.228	449	49187	ENSRNOT00000003320	+	ENSRNOG00000002403	Fam129a	family with sequence similarity 129, member A [Source:RGD Symbol;Acc:71088]
chr13	69059691	69059691	-	1.78e-15	3.8e-13	35.5394	450	-75437	ENSRNOT00000017858	+	ENSRNOG00000028358	Edem3	ER degradation enhancing alpha-mannosidase like protein 3 [Source:RGD Symbol;Acc:1561496]
chr13	69954563	69954563	-	1.06e-10	6.91e-09	-27.689	451	30223	ENSRNOT00000083995	-	ENSRNOG00000002347	Rgl1	ral guanine nucleotide dissociation stimulator,-like 1 [Source:RGD Symbol;Acc:1308947]
chr13	72537789	72537789	+	1.47e-12	1.58e-10	-29.5084	452	-169810	ENSRNOT00000003928	-	ENSRNOG00000002863	Cacna1e	calcium voltage-gated channel subunit alpha1 E [Source:RGD Symbol;Acc:2246]
chr13	72778035	72778035	-	1.85e-22	1.21e-19	-26.0647	453	11819	ENSRNOT00000004694	-	ENSRNOG00000003522	Mr1	major histocompatibility complex, class I-related [Source:RGD Symbol;Acc:1593291]
chr13	74800837	74800837	+	9.42e-17	2.57e-14	-25.7035	454	37945	ENSRNOT00000089910	+	ENSRNOG00000051559	AABR07021494.1
chr13	77620444	77620444	-	3.38e-33	5.69e-30	-26.1607	455	-5817	ENSRNOT00000076860	+	ENSRNOG00000002468	Tnr	tenascin R [Source:RGD Symbol;Acc:3886]
chr13	77888863	77888863	+	1.95e-17	5.97e-15	33.3493	456	-1191	ENSRNOT00000076616	-	ENSRNOG00000002548	Tnn	tenascin N [Source:RGD Symbol;Acc:1306002]
chr13	79835587	79835587	-	1.67e-12	1.77e-10	25.3407	457	-34027	ENSRNOT00000075936	-	ENSRNOG00000026542	Suco	SUN domain containing ossification factor [Source:RGD Symbol;Acc:735185]
chr13	80766098	80766098	-	2.63e-26	2.58e-23	-25.8773	458	9133	ENSRNOT00000091389	-	ENSRNOG00000003510	Fmo2	flavin containing monooxygenase 2 [Source:RGD Symbol;Acc:628600]
chr13	82497922	82497922	-	2.92e-09	1.26e-07	25.0494	459	1902	ENSRNOT00000080759	+	ENSRNOG00000057855	F5	coagulation factor V [Source:RGD Symbol;Acc:1589758]
chr13	82841101	82841101	+	7.15e-52	2.79e-48	34.277	460	-83098	ENSRNOT00000003932	-	ENSRNOG00000002934	Atp1b1	ATPase Na+/K+ transporting subunit beta 1 [Source:RGD Symbol;Acc:2170]
chr13	83100979	83100979	+	2.84e-16	7.09e-14	-29.6853	461	10189	ENSRNOT00000084244	-	ENSRNOG00000057731	AABR07021635.1
chr13	83560059	83560059	-	3.58e-09	1.5e-07	-30.0721	462	29043	ENSRNOT00000004104	+	ENSRNOG00000003073	Gpr161	G protein-coupled receptor 161 [Source:RGD Symbol;Acc:1563245]
chr13	84280966	84280966	+	9.65e-27	9.82e-24	-38.2572	463	8305	ENSRNOT00000089270	+	ENSRNOG00000054035	SNORD24	Small nucleolar RNA SNORD24 [Source:RFAM;Acc:RF00069]
chr13	84528776	84528776	-	1.21e-28	1.46e-25	31.9466	464	54416	ENSRNOT00000072244	+	ENSRNOG00000025151	Ildr2	immunoglobulin-like domain containing receptor 2 [Source:RGD Symbol;Acc:1596420]
chr13	84968786	84968786	+	6e-23	4.17e-20	26.5665	465	5474	ENSRNOT00000076576	-	ENSRNOG00000051222	Rn50_13_0899.1
chr13	89870726	89870726	+	4.59e-14	7.1e-12	27.8874	466	3283	ENSRNOT00000051368	-	ENSRNOG00000025731	Ptma	prothymosin alpha [Source:RGD Symbol;Acc:61829]
chr13	96298414	96298414	+	1.51e-21	8.65e-19	27.4017	467	-5289	ENSRNOT00000084718	+	ENSRNOG00000042201	Efcab2	EF-hand calcium binding domain 2 [Source:RGD Symbol;Acc:1308593]
chr13	96989657	96989657	+	4.83e-55	2.08e-51	48.0225	468	183813	ENSRNOT00000017784	-	ENSRNOG00000028624	Kif26b	kinesin family member 26B [Source:RGD Symbol;Acc:1560022]
chr13	97886258	97886258	+	9.76e-14	1.4e-11	26.7085	469	-33667	ENSRNOT00000082620	+	ENSRNOG00000056279	AC115369.1
chr13	99653991	99653991	+	6.86e-42	1.8e-38	-32.5143	470	-9159	ENSRNOT00000036705	+	ENSRNOG00000022724	Cnih3	cornichon family AMPA receptor auxiliary protein 3 [Source:RGD Symbol;Acc:1582859]
chr13	99820220	99820220	+	2.16e-23	1.59e-20	26.7298	471	767	ENSRNOT00000036629	-	ENSRNOG00000022717	Ccdc121	coiled-coil domain containing 121 [Source:RGD Symbol;Acc:1566190]
chr13	100448033	100448033	+	3.95e-21	2.14e-18	29.1567	472	2177	ENSRNOT00000090712	-	ENSRNOG00000052574	Lbr	lamin B receptor [Source:MGI Symbol;Acc:MGI:2138281]
chr13	102633116	102633116	+	8.94e-10	4.5e-08	25.7912	473	10108	ENSRNOT00000003155	-	ENSRNOG00000002309	Hlx	H2.0-like homeobox [Source:RGD Symbol;Acc:1311961]
chr13	102699940	102699940	+	5.59e-10	2.98e-08	38.497	474	21279	ENSRNOT00000005459	-	ENSRNOG00000004101	43891	mitochondrial amidoxime reducing component 1 [Source:RGD Symbol;Acc:1592219]
chr13	104622635	104622635	+	3.16e-14	5.06e-12	29.8143	475	-37939	ENSRNOT00000077089	+	ENSRNOG00000061655	AABR07022055.1
chr13	105000541	105000541	-	5.8e-25	4.95e-22	-31.4975	476	-109427	ENSRNOT00000090487	+	ENSRNOG00000058078	SNORA70	Small nucleolar RNA SNORA70 [Source:RFAM;Acc:RF00156]
chr13	105253511	105253511	-	5.02e-21	2.68e-18	28.7383	477	-28181	ENSRNOT00000078247	+	ENSRNOG00000061342	AABR07022061.1
chr13	105314977	105314977	+	2.07e-06	3.53e-05	28.145	478	33287	ENSRNOT00000078247	+	ENSRNOG00000061342	AABR07022061.1
chr13	105444679	105444679	-	1.84e-19	7.94e-17	-27.4003	479	28454	ENSRNOT00000092005	-	ENSRNOG00000053957	AABR07022064.1
chr13	108099280	108099280	+	7.96e-08	2.2e-06	27.1204	480	77861	ENSRNOT00000078522	+	ENSRNOG00000055891	AABR07022104.1
chr13	108282757	108282757	+	2.86e-18	1.01e-15	-31.2803	481	-7845	ENSRNOT00000088993	-	ENSRNOG00000052739	AABR07022108.1
chr13	108686690	108686690	-	3.76e-20	1.79e-17	29.9906	482	44536	ENSRNOT00000004783	+	ENSRNOG00000003583	Smyd2	SET and MYND domain containing 2 [Source:RGD Symbol;Acc:727785]
chr13	108814246	108814246	-	1.76e-17	5.38e-15	-27.6878	483	27237	ENSRNOT00000004632	-	ENSRNOG00000003407	Ptpn14	protein tyrosine phosphatase, non-receptor type 14 [Source:RGD Symbol;Acc:1307885]
chr13	110027980	110027980	-	1.19e-18	4.43e-16	33.1705	484	20972	ENSRNOT00000005387	+	ENSRNOG00000003915	Tmem206	transmembrane protein 206 [Source:RGD Symbol;Acc:1359339]
chr13	110581037	110581037	+	4.6e-18	1.56e-15	-29.6944	485	27018	ENSRNOT00000087172	+	ENSRNOG00000058314	AABR07022162.2
chr14	1959614	1959614	-	6.88e-21	3.62e-18	-25.6613	486	6	ENSRNOT00000085898	+	ENSRNOG00000059010	Rnf212	ring finger protein 212 [Source:RGD Symbol;Acc:1588767]
chr14	3750905	3750905	+	2.88e-49	9.89e-46	43.4348	487	-41136	ENSRNOT00000081969	+	ENSRNOG00000059950	AABR07014158.1
chr14	3820933	3820933	+	1.62e-32	2.63e-29	-37.5459	488	25959	ENSRNOT00000068520	-	ENSRNOG00000002105	Cdc7	cell division cycle 7 [Source:RGD Symbol;Acc:1308351]
chr14	3820934	3820934	-	1.7e-79	1.24e-75	-56.1803	489	25958	ENSRNOT00000068520	-	ENSRNOG00000002105	Cdc7	cell division cycle 7 [Source:RGD Symbol;Acc:1308351]
chr14	4087162	4087162	+	6.02e-53	2.47e-49	48	490	23436	ENSRNOT00000091056	+	ENSRNOG00000052143	AABR07014161.1
chr14	4087163	4087163	-	1.84e-42	4.96e-39	65.1407	491	23437	ENSRNOT00000091056	+	ENSRNOG00000052143	AABR07014161.1
chr14	4695215	4695215	-	9.5e-12	8.23e-10	28.1568	492	156057	ENSRNOT00000047322	+	ENSRNOG00000039989	AABR07014177.1
chr14	4732597	4732597	+	4.23e-113	5.33e-109	-54.0275	493	193439	ENSRNOT00000047322	+	ENSRNOG00000039989	AABR07014177.1
chr14	4826453	4826453	+	2.01e-11	1.6e-09	28.0034	494	180142	ENSRNOT00000076571	-	ENSRNOG00000047761	Zfp326	zinc finger protein 326 [Source:RGD Symbol;Acc:1592829]
chr14	4984694	4984694	+	1.5e-74	9.52e-71	49.9751	495	21901	ENSRNOT00000076571	-	ENSRNOG00000047761	Zfp326	zinc finger protein 326 [Source:RGD Symbol;Acc:1592829]
chr14	4984695	4984695	-	1.08e-108	1.14e-104	48.1534	496	21900	ENSRNOT00000076571	-	ENSRNOG00000047761	Zfp326	zinc finger protein 326 [Source:RGD Symbol;Acc:1592829]
chr14	5122870	5122870	+	8.91e-41	2.24e-37	-34.9243	497	-21694	ENSRNOT00000002888	-	ENSRNOG00000002121	Lrrc8d	leucine rich repeat containing 8 family, member D [Source:RGD Symbol;Acc:1309601]
chr14	5145302	5145302	-	2.5e-33	4.27e-30	-35.2695	498	-44126	ENSRNOT00000002888	-	ENSRNOG00000002121	Lrrc8d	leucine rich repeat containing 8 family, member D [Source:RGD Symbol;Acc:1309601]
chr14	6163783	6163783	-	4.01e-31	5.86e-28	50.9279	499	-14859	ENSRNOT00000092683	-	ENSRNOG00000049446	LOC100366030	rCG37858-like [Source:RGD Symbol;Acc:2324613]
chr14	6637573	6637573	-	3.25e-135	5.43e-131	46.306	500	7685	ENSRNOT00000002916	-	ENSRNOG00000002146	Pkd2	polycystin 2, transient receptor potential cation channel [Source:RGD Symbol;Acc:1559992]
chr14	6791228	6791228	-	1.91e-19	8.18e-17	32.2027	501	2331	ENSRNOT00000002927	-	ENSRNOG00000002154	Mepe	matrix extracellular phosphoglycoprotein [Source:RGD Symbol;Acc:71036]
chr14	7916019	7916019	+	3.08e-13	3.91e-11	31.6374	502	-33220	ENSRNOT00000044617	+	ENSRNOG00000034289	Ndufb4l1	NADH dehydrogenase (ubiquinone) 1 beta subcomplex, 4-like 1 [Source:RGD Symbol;Acc:1560413]
chr14	8392800	8392800	+	4.44e-22	2.71e-19	26.154	503	39396	ENSRNOT00000089800	-	ENSRNOG00000056944	Arhgap24	Rho GTPase activating protein 24 [Source:RGD Symbol;Acc:1306669]
chr14	9755246	9755246	+	5.89e-15	1.11e-12	-30.7842	504	30491	ENSRNOT00000081606	-	ENSRNOG00000057790	AABR07014328.1
chr14	11974274	11974274	+	2.38e-06	3.97e-05	25.1814	505	-14397	ENSRNOT00000003207	+	ENSRNOG00000002345	Rasgef1b	RasGEF domain family, member 1B [Source:RGD Symbol;Acc:1562220]
chr14	12004838	12004838	+	6.89e-21	3.62e-18	-26.4067	506	16169	ENSRNOT00000003207	+	ENSRNOG00000002345	Rasgef1b	RasGEF domain family, member 1B [Source:RGD Symbol;Acc:1562220]
chr14	12005627	12005627	+	2.86e-27	3.05e-24	-27.4487	507	16958	ENSRNOT00000003207	+	ENSRNOG00000002345	Rasgef1b	RasGEF domain family, member 1B [Source:RGD Symbol;Acc:1562220]
chr14	12016595	12016595	-	1.25e-21	7.22e-19	-32.6542	508	27926	ENSRNOT00000003207	+	ENSRNOG00000002345	Rasgef1b	RasGEF domain family, member 1B [Source:RGD Symbol;Acc:1562220]
chr14	12106648	12106648	-	1.06e-20	5.45e-18	32.2894	509	-111905	ENSRNOT00000003237	+	ENSRNOG00000002361	Prkg2	protein kinase, cGMP-dependent, type II [Source:RGD Symbol;Acc:3401]
chr14	12363125	12363125	-	1.02e-13	1.46e-11	29.9888	510	23978	ENSRNOT00000038872	-	ENSRNOG00000002381	Bmp3	bone morphogenetic protein 3 [Source:RGD Symbol;Acc:2212]
chr14	13192648	13192648	+	1.66e-18	6.09e-16	-35.8951	511	303	ENSRNOT00000000092	+	ENSRNOG00000000081	Antxr2	anthrax toxin receptor 2 [Source:RGD Symbol;Acc:1561294]
chr14	14134099	14134099	+	4.14e-09	1.7e-07	-25.2219	512	26521	ENSRNOT00000032130	+	ENSRNOG00000002035	Paqr3	progestin and adipoQ receptor family member 3 [Source:RGD Symbol;Acc:1310426]
chr14	16646106	16646106	-	5.66e-28	6.51e-25	-32.6756	513	154535	ENSRNOT00000002995	+	ENSRNOG00000002202	Sowahb	sosondowah ankyrin repeat domain family member B [Source:RGD Symbol;Acc:1311994]
chr14	17147969	17147969	-	5.63e-14	8.48e-12	27.2823	514	-19519	ENSRNOT00000088414	-	ENSRNOG00000054885	SCARNA4	Small Cajal body specific RNA 4 [Source:RFAM;Acc:RF00423]
chr14	17621484	17621484	+	3.43e-14	5.43e-12	-26.3936	515	-1089	ENSRNOT00000085076	-	ENSRNOG00000052776	AC136013.1
chr14	17663810	17663810	-	4.7e-08	1.4e-06	25.0354	516	3931	ENSRNOT00000091589	+	ENSRNOG00000061793	AC136013.2
chr14	20586009	20586009	-	3.33e-18	1.16e-15	32.435	517	-111282	ENSRNOT00000044855	-	ENSRNOG00000029004	LOC498339	LRRGT00190 [Source:RGD Symbol;Acc:1565243]
chr14	20747122	20747122	+	6.14e-07	1.26e-05	25.1841	518	69467	ENSRNOT00000033806	-	ENSRNOG00000003134	Slc4a4	solute carrier family 4 member 4 [Source:RGD Symbol;Acc:68936]
chr14	20784507	20784507	-	1.07e-08	3.89e-07	-26.4346	519	32082	ENSRNOT00000033806	-	ENSRNOG00000003134	Slc4a4	solute carrier family 4 member 4 [Source:RGD Symbol;Acc:68936]
chr14	21897034	21897034	-	3.34e-10	1.9e-08	-26.4198	520	1251	ENSRNOT00000036314	-	ENSRNOG00000023342	Prr27	proline rich 27 [Source:RGD Symbol;Acc:1310384]
chr14	23338159	23338159	+	2.11e-18	7.59e-16	-27.5025	521	7228	ENSRNOT00000088552	+	ENSRNOG00000055991	Tmprss11d	transmembrane protease, serine 11d [Source:RGD Symbol;Acc:620654]
chr14	32928001	32928001	-	2.1e-42	5.64e-39	-37.0369	522	-30770	ENSRNOT00000083280	-	ENSRNOG00000057440	LOC102551339	uncharacterized LOC102551339 [Source:RGD Symbol;Acc:7690127]
chr14	34633955	34633955	-	2.85e-20	1.38e-17	-31.8403	523	-63600	ENSRNOT00000090595	-	ENSRNOG00000002216	Srd5a3	steroid 5 alpha-reductase 3 [Source:RGD Symbol;Acc:1308828]
chr14	35075928	35075928	-	4.33e-11	3.15e-09	25.2517	524	73681	ENSRNOT00000003050	-	ENSRNOG00000002227	Kit	KIT proto-oncogene receptor tyrosine kinase [Source:RGD Symbol;Acc:620568]
chr14	35544688	35544688	+	1.58e-16	4.15e-14	-25.9021	525	5668	ENSRNOT00000079829	-	ENSRNOG00000060110	AABR07014881.1
chr14	36652459	36652459	+	8.23e-12	7.27e-10	-27.0962	526	12382	ENSRNOT00000080374	-	ENSRNOG00000056287	SNORA26	Small nucleolar RNA SNORA26 [Source:RFAM;Acc:RF00568]
chr14	36702325	36702325	+	2.26e-23	1.65e-20	-33.5943	527	13231	ENSRNOT00000083100	+	ENSRNOG00000002106	Usp46	ubiquitin specific peptidase 46 [Source:RGD Symbol;Acc:1564808]
chr14	46256620	46256620	+	1.76e-32	2.85e-29	27.1824	528	-29577	ENSRNOT00000084119	+	ENSRNOG00000056778	AABR07015040.1
chr14	51066989	51066989	+	4.71e-62	2.35e-58	30.9053	529	-261632	ENSRNOT00000089668	-	ENSRNOG00000059038	7SK	7SK RNA [Source:RFAM;Acc:RF00100]
chr14	54185068	54185068	-	7.13e-68	3.93e-64	-35.1149	530	-182024	ENSRNOT00000083174	-	ENSRNOG00000056557	U6	U6 spliceosomal RNA [Source:RFAM;Acc:RF00026]
chr14	54185071	54185071	-	4.52e-72	2.72e-68	34.6409	531	-182027	ENSRNOT00000083174	-	ENSRNOG00000056557	U6	U6 spliceosomal RNA [Source:RFAM;Acc:RF00026]
chr14	55751363	55751363	+	1.19e-13	1.67e-11	-29.6787	532	8788	ENSRNOT00000084378	-	ENSRNOG00000051642	SNORA17	Small nucleolar RNA SNORA17 [Source:RFAM;Acc:RF00560]
chr14	60276943	60276943	+	1.87e-17	5.73e-15	-29.3612	533	-150	ENSRNOT00000048509	-	ENSRNOG00000004626	Slc34a2	solute carrier family 34 member 2 [Source:RGD Symbol;Acc:620889]
chr14	62688260	62688260	-	4.46e-22	2.72e-19	29.3761	534	-1216	ENSRNOT00000086201	-	ENSRNOG00000051998	SNORA17	Small nucleolar RNA SNORA17 [Source:RFAM;Acc:RF00560]
chr14	76819491	76819491	+	1.82e-16	4.71e-14	25.0865	535	-21413	ENSRNOT00000085240	+	ENSRNOG00000053821	U6	U6 spliceosomal RNA [Source:RFAM;Acc:RF00026]
chr14	78447942	78447942	+	1.29e-24	1.06e-21	26.3757	536	21539	ENSRNOT00000006771	-	ENSRNOG00000004998	Jakmip1	janus kinase and microtubule interacting protein 1 [Source:RGD Symbol;Acc:1562401]
chr14	82510321	82510321	-	1.49e-13	2.03e-11	26.5047	537	-93350	ENSRNOT00000073177	+	ENSRNOG00000005113	Nkx1-1	NK1 homeobox 1 [Source:RGD Symbol;Acc:1564874]
chr14	83845727	83845727	-	9.12e-19	3.47e-16	37.1879	538	40065	ENSRNOT00000089742	-	ENSRNOG00000051135	Tug1	taurine up-regulated 1 (non-protein coding) [Source:RGD Symbol;Acc:9685395]
chr14	84174005	84174005	-	1.13e-26	1.13e-23	-33.8357	539	-3171	ENSRNOT00000005646	-	ENSRNOG00000004168	Slc35e4	solute carrier family 35, member E4 [Source:RGD Symbol;Acc:708484]
chr14	85959812	85959812	+	6.53e-09	2.53e-07	29.3428	540	-7914	ENSRNOT00000080848	-	ENSRNOG00000011979	Mrps24	mitochondrial ribosomal protein S24 [Source:RGD Symbol;Acc:1306014]
chr14	86965643	86965643	-	1.3e-07	3.35e-06	-27.3498	541	-638	ENSRNOT00000086895	-	ENSRNOG00000058788	U4	U4 spliceosomal RNA [Source:RFAM;Acc:RF00015]
chr14	86965745	86965745	+	9.14e-18	2.93e-15	-25.6489	542	-740	ENSRNOT00000086895	-	ENSRNOG00000058788	U4	U4 spliceosomal RNA [Source:RFAM;Acc:RF00015]
chr14	88741986	88741986	-	1.81e-16	4.69e-14	34.2326	543	-132309	ENSRNOT00000078467	+	ENSRNOG00000061615	AABR07015977.1
chr14	88742003	88742003	-	8.62e-10	4.35e-08	25.5422	544	-132292	ENSRNOT00000078467	+	ENSRNOG00000061615	AABR07015977.1
chr14	88742020	88742020	-	7.17e-14	1.06e-11	31.2995	545	-132275	ENSRNOT00000078467	+	ENSRNOG00000061615	AABR07015977.1
chr14	88782632	88782632	-	1.33e-10	8.46e-09	25.7741	546	-91663	ENSRNOT00000078467	+	ENSRNOG00000061615	AABR07015977.1
chr14	92509568	92509568	+	1.12e-35	2.24e-32	-31.0647	547	-13675	ENSRNOT00000064483	-	ENSRNOG00000004281	Cobl	cordon-bleu WH2 repeat protein [Source:RGD Symbol;Acc:1312002]
chr14	92509590	92509590	+	3.14e-27	3.33e-24	-27.0314	548	-13697	ENSRNOT00000064483	-	ENSRNOG00000004281	Cobl	cordon-bleu WH2 repeat protein [Source:RGD Symbol;Acc:1312002]
chr14	93702883	93702883	-	1.22e-86	1.01e-82	-51.0955	549	115589	ENSRNOT00000084819	-	ENSRNOG00000055347	U6	U6 spliceosomal RNA [Source:RFAM;Acc:RF00026]
chr14	103435556	103435556	+	4.45e-08	1.33e-06	25.0389	550	22099	ENSRNOT00000083639	-	ENSRNOG00000058894	AABR07016556.3
chr14	105857211	105857211	+	1.99e-15	4.17e-13	27.3577	551	-49470	ENSRNOT00000079884	+	ENSRNOG00000055875	SNORA18	Small nucleolar RNA SNORA18 [Source:RFAM;Acc:RF00425]
chr14	106610640	106610640	-	7.75e-10	3.97e-08	25.4182	552	-147342	ENSRNOT00000089514	+	ENSRNOG00000061119	SNORA19	Small nucleolar RNA SNORA19 [Source:RFAM;Acc:RF00413]
chr14	108736538	108736538	-	5.57e-30	7.57e-27	-25.2909	553	62591	ENSRNOT00000083409	-	ENSRNOG00000058991
chr14	108796354	108796354	+	2.39e-25	2.14e-22	27.0934	554	2775	ENSRNOT00000083409	-	ENSRNOG00000058991
chr15	227084	227084	-	4.49e-31	6.5e-28	30.5413	555	106714	ENSRNOT00000007828	+	ENSRNOG00000005783	Dlg5	discs large MAGUK scaffold protein 5 [Source:RGD Symbol;Acc:1308753]
chr15	2655871	2655871	+	9.15e-16	2.07e-13	-29.1857	556	-7321	ENSRNOT00000086864	-	ENSRNOG00000013505	Vdac2	voltage-dependent anion channel 2 [Source:RGD Symbol;Acc:621576]
chr15	2824106	2824106	+	1.07e-21	6.21e-19	-28.3365	557	57398	ENSRNOT00000017483	+	ENSRNOG00000013034	Dupd1	dual specificity phosphatase and pro isomerase domain containing 1 [Source:RGD Symbol;Acc:1310229]
chr15	4239519	4239519	-	5.27e-15	1e-12	-28.588	558	-684	ENSRNOT00000010178	+	ENSRNOG00000007632	Mss51	MSS51 mitochondrial translational activator [Source:RGD Symbol;Acc:1309408]
chr15	4530746	4530746	-	1.21e-15	2.67e-13	-26.3534	559	-8338	ENSRNOT00000084026	+	ENSRNOG00000053065	SNORA70	Small nucleolar RNA SNORA70 [Source:RFAM;Acc:RF00156]
chr15	5036537	5036537	+	2.75e-09	1.19e-07	-27.4932	560	13386	ENSRNOT00000077506	-	ENSRNOG00000054585	AABR07016919.1
chr15	5130087	5130087	+	1.44e-09	6.83e-08	33.8604	561	13032	ENSRNOT00000081520	-	ENSRNOG00000058309	AABR07016934.1
chr15	5130090	5130090	+	1.88e-06	3.25e-05	26.9818	562	13029	ENSRNOT00000081520	-	ENSRNOG00000058309	AABR07016934.1
chr15	8931900	8931900	+	4.31e-12	4.08e-10	33.0995	563	84	ENSRNOT00000085322	-	ENSRNOG00000006649	Thrb	thyroid hormone receptor beta [Source:RGD Symbol;Acc:3858]
chr15	10116262	10116262	-	1.81e-16	4.69e-14	-25.8884	564	-3944	ENSRNOT00000033048	+	ENSRNOG00000024061	Rarb	retinoic acid receptor, beta [Source:RGD Symbol;Acc:3535]
chr15	17160050	17160050	+	1.38e-06	2.51e-05	-28.876	565	-63117	ENSRNOT00000070931	-	ENSRNOG00000048492	AABR07017197.1
chr15	18531678	18531678	-	3.46e-22	2.15e-19	-25.5094	566	1265	ENSRNOT00000042119	-	ENSRNOG00000033030	AABR07072440.1
chr15	20565858	20565858	+	2.12e-17	6.45e-15	-26.0046	567	-43747	ENSRNOT00000084051	+	ENSRNOG00000057155	AABR07017270.1
chr15	24011646	24011646	+	1.84e-10	1.13e-08	26.1421	568	-18153	ENSRNOT00000079775	-	ENSRNOG00000054173	LOC102548428	uncharacterized LOC102548428 [Source:RGD Symbol;Acc:7580218]
chr15	24013884	24013884	-	4.49e-24	3.51e-21	-27.7227	569	-20391	ENSRNOT00000079775	-	ENSRNOG00000054173	LOC102548428	uncharacterized LOC102548428 [Source:RGD Symbol;Acc:7580218]
chr15	24120705	24120705	+	4.63e-14	7.16e-12	-25.3755	570	-20946	ENSRNOT00000082304	+	ENSRNOG00000010645	Lgals3	galectin 3 [Source:RGD Symbol;Acc:69356]
chr15	25396612	25396612	-	1.03e-15	2.31e-13	27.396	571	-12205	ENSRNOT00000080361	+	ENSRNOG00000061188	AABR07017528.1
chr15	25770190	25770190	+	4.16e-11	3.04e-09	28.4802	572	-136341	ENSRNOT00000083846	-	ENSRNOG00000061120	U6	U6 spliceosomal RNA [Source:RFAM;Acc:RF00026]
chr15	27848480	27848480	-	2.08e-19	8.9e-17	34.4588	573	1495	ENSRNOT00000012790	-	ENSRNOG00000009333	Osgep	O-sialoglycoprotein endopeptidase [Source:RGD Symbol;Acc:1308578]
chr15	33142839	33142839	+	1.75e-49	6.1e-46	-39.8268	574	21568	ENSRNOT00000016020	+	ENSRNOG00000011646	Rem2	RRAD and GEM like GTPase 2 [Source:RGD Symbol;Acc:69081]
chr15	33225698	33225698	-	7.21e-21	3.77e-18	-33.9841	575	-7243	ENSRNOT00000017753	-	ENSRNOG00000012791	Ajuba	ajuba LIM protein [Source:RGD Symbol;Acc:620407]
chr15	33248902	33248902	+	1.33e-43	3.85e-40	-33.7336	576	1645	ENSRNOT00000017857	-	ENSRNOG00000013317	RGD1565222	similar to RIKEN cDNA 4931414P19 [Source:RGD Symbol;Acc:1565222]
chr15	33441142	33441142	+	5.63e-77	3.84e-73	-51.6152	577	-12170	ENSRNOT00000092160	-	ENSRNOG00000014311	Slc7a8	solute carrier family 7 member 8 [Source:RGD Symbol;Acc:619904]
chr15	33441143	33441143	-	9.06e-67	4.97e-63	-48.2652	578	-12171	ENSRNOT00000092160	-	ENSRNOG00000014311	Slc7a8	solute carrier family 7 member 8 [Source:RGD Symbol;Acc:619904]
chr15	33886682	33886682	-	4.89e-48	1.59e-44	-30.794	579	1578	ENSRNOT00000024483	+	ENSRNOG00000018177	Dhrs2	dehydrogenase/reductase 2 [Source:RGD Symbol;Acc:1583909]
chr15	34473748	34473748	+	8.71e-11	5.84e-09	29.1206	580	-4003	ENSRNOT00000027719	-	ENSRNOG00000020401	Adcy4	adenylate cyclase 4 [Source:RGD Symbol;Acc:2034]
chr15	40985892	40985892	-	1.19e-28	1.43e-25	29.7804	581	48186	ENSRNOT00000018407	+	ENSRNOG00000013707	Spata13	spermatogenesis associated 13 [Source:RGD Symbol;Acc:1307364]
chr15	42037553	42037553	+	1.28e-24	1.05e-21	30.6902	582	-76291	ENSRNOT00000084318	-	ENSRNOG00000051849	AABR07018128.1
chr15	42037564	42037564	+	1.58e-16	4.14e-14	29.6303	583	-76302	ENSRNOT00000084318	-	ENSRNOG00000051849	AABR07018128.1
chr15	42099404	42099404	+	1.14e-17	3.62e-15	26.2517	584	-95016	ENSRNOT00000084448	+	ENSRNOG00000056918	LOC102547734	uncharacterized LOC102547734 [Source:RGD Symbol;Acc:7545629]
chr15	43960448	43960448	-	1.46e-45	4.51e-42	35.9181	585	55351	ENSRNOT00000016568	+	ENSRNOG00000011548	Ebf2	early B-cell factor 2 [Source:RGD Symbol;Acc:1310805]
chr15	48475897	48475897	+	2.58e-33	4.38e-30	36.2688	586	-30306	ENSRNOT00000018583	-	ENSRNOG00000013581	Extl3	exostosin-like glycosyltransferase 3 [Source:RGD Symbol;Acc:62065]
chr15	50982915	50982915	+	2.82e-51	1.08e-47	35.2911	587	-51705	ENSRNOT00000032826	+	ENSRNOG00000021910	Nkx2-6	NK2 homeobox 6 [Source:RGD Symbol;Acc:1306149]
chr15	84767532	84767532	+	1.78e-28	2.12e-25	38.1709	588	-19008	ENSRNOT00000090009	-	ENSRNOG00000009145	Klf12	Kruppel-like factor 12 [Source:RGD Symbol;Acc:1309204]
chr15	85782852	85782852	-	5.95e-19	2.35e-16	30.6369	589	6781	ENSRNOT00000087480	+	ENSRNOG00000054611	SNORA61	Small nucleolar RNA SNORA61 [Source:RFAM;Acc:RF00420]
chr15	87742575	87742575	+	2.8e-14	4.53e-12	-26.8148	590	20356	ENSRNOT00000082688	+	ENSRNOG00000024237	Scel	sciellin [Source:RGD Symbol;Acc:1305102]
chr15	89164863	89164863	-	1.01e-12	1.13e-10	27.3815	591	29812	ENSRNOT00000078293	+	ENSRNOG00000057576	SNORA17	Small nucleolar RNA SNORA17 [Source:RFAM;Acc:RF00560]
chr15	102526120	102526120	-	3.43e-17	1.01e-14	25.9281	592	361371	ENSRNOT00000076400	+	ENSRNOG00000046660	Gpc6	glypican 6 [Source:RGD Symbol;Acc:1593308]
chr15	103735629	103735629	-	1.45e-05	0.000181535	26.4469	593	62760	ENSRNOT00000087914	+	ENSRNOG00000051611	AABR07019392.1
chr15	103941730	103941730	+	6.04e-27	6.23e-24	27.9495	594	-14139	ENSRNOT00000013366	-	ENSRNOG00000010064	Abcc4	ATP binding cassette subfamily C member 4 [Source:RGD Symbol;Acc:620266]
chr15	104018247	104018247	+	1.58e-15	3.4e-13	31.2503	595	-8354	ENSRNOT00000013520	+	ENSRNOG00000010085	Cldn10	claudin 10 [Source:RGD Symbol;Acc:1308027]
chr16	2547147	2547147	+	1.48e-10	9.31e-09	25.2597	596	9901	ENSRNOT00000017995	+	ENSRNOG00000013346	Asb14	ankyrin repeat and SOCS box-containing 14 [Source:RGD Symbol;Acc:1596812]
chr16	3231860	3231860	+	1.02e-25	9.51e-23	25.8597	597	-61739	ENSRNOT00000081999	+	ENSRNOG00000015148	Erc2	ELKS/RAB6-interacting/CAST family member 2 [Source:RGD Symbol;Acc:708372]
chr16	4049690	4049690	-	2.13e-48	7.11e-45	39.4009	598	-137543	ENSRNOT00000014941	-	ENSRNOG00000010984	Anxa11	annexin A11 [Source:RGD Symbol;Acc:1309911]
chr16	7507395	7507395	+	7.77e-14	1.14e-11	26.6891	599	30807	ENSRNOT00000082172	-	ENSRNOG00000052391	Sh3bp5	SH3-domain binding protein 5 [Source:RGD Symbol;Acc:620220]
chr16	9177405	9177405	-	1.18e-29	1.53e-26	29.2913	600	-58483	ENSRNOT00000027204	+	ENSRNOG00000020080	Lrrc18	leucine rich repeat containing 18 [Source:RGD Symbol;Acc:1311738]
chr16	9339513	9339513	-	2.15e-31	3.19e-28	-25.805	601	91231	ENSRNOT00000043811	-	ENSRNOG00000029662	Wdfy4	WDFY family member 4 [Source:RGD Symbol;Acc:1564142]
chr16	9434994	9434994	+	7.38e-16	1.7e-13	-29.0744	602	-4252	ENSRNOT00000043811	-	ENSRNOG00000029662	Wdfy4	WDFY family member 4 [Source:RGD Symbol;Acc:1564142]
chr16	10916449	10916449	+	2.54e-24	2.03e-21	26.2069	603	24966	ENSRNOT00000086627	-	ENSRNOG00000059166	Ldb3	LIM domain binding 3 [Source:RGD Symbol;Acc:1564875]
chr16	10926304	10926304	+	1.57e-19	6.82e-17	-28.7873	604	15111	ENSRNOT00000086627	-	ENSRNOG00000059166	Ldb3	LIM domain binding 3 [Source:RGD Symbol;Acc:1564875]
chr16	11212748	11212748	+	1.1e-24	9.16e-22	-27.448	605	2201	ENSRNOT00000023369	-	ENSRNOG00000049047	LOC690468	similar to 60S ribosomal protein L38 [Source:RGD Symbol;Acc:1596041]
chr16	11212749	11212749	-	5.5e-28	6.35e-25	-30.6455	606	2200	ENSRNOT00000023369	-	ENSRNOG00000049047	LOC690468	similar to 60S ribosomal protein L38 [Source:RGD Symbol;Acc:1596041]
chr16	19223203	19223203	+	1.15e-14	2.04e-12	-27.882	607	1835	ENSRNOT00000019052	-	ENSRNOG00000014205	Klf2	Kruppel-like factor 2 [Source:RGD Symbol;Acc:1359220]
chr16	19409592	19409592	+	3.39e-16	8.36e-14	-25.1607	608	-72	ENSRNOT00000089499	-	ENSRNOG00000054993	AABR07024856.1
chr16	19409601	19409601	+	6.98e-14	1.03e-11	-26.8395	609	-81	ENSRNOT00000089499	-	ENSRNOG00000054993	AABR07024856.1
chr16	19911556	19911556	-	1.59e-06	2.83e-05	25.0293	610	7089	ENSRNOT00000083345	-	ENSRNOG00000017676	Plvap	plasmalemma vesicle associated protein [Source:RGD Symbol;Acc:619971]
chr16	20136809	20136809	-	1.28e-11	1.07e-09	29.0338	611	-3488	ENSRNOT00000025363	-	ENSRNOG00000018764	B3gnt3	UDP-GlcNAc:betaGal beta-1,3-N-acetylglucosaminyltransferase 3 [Source:RGD Symbol;Acc:1305151]
chr16	20273141	20273141	+	4.65e-09	1.89e-07	31.6507	612	5674	ENSRNOT00000025385	-	ENSRNOG00000018781	Map1s	microtubule-associated protein 1S [Source:RGD Symbol;Acc:1308266]
chr16	20406862	20406862	-	6.38e-16	1.49e-13	-26.9618	613	6287	ENSRNOT00000037756	+	ENSRNOG00000022753	Mast3	microtubule associated serine/threonine kinase 3 [Source:RGD Symbol;Acc:1587639]
chr16	20406869	20406869	-	4.98e-16	1.19e-13	-31.2959	614	6294	ENSRNOT00000037756	+	ENSRNOG00000022753	Mast3	microtubule associated serine/threonine kinase 3 [Source:RGD Symbol;Acc:1587639]
chr16	20559452	20559452	-	6.21e-16	1.45e-13	-27.6203	615	2948	ENSRNOT00000031692	-	ENSRNOG00000022565	Lrrc25	leucine rich repeat containing 25 [Source:RGD Symbol;Acc:1564818]
chr16	20560865	20560865	-	8.44e-14	1.22e-11	26.6247	616	1535	ENSRNOT00000031692	-	ENSRNOG00000022565	Lrrc25	leucine rich repeat containing 25 [Source:RGD Symbol;Acc:1564818]
chr16	21069642	21069642	+	2.48e-13	3.22e-11	-26.5841	617	8407	ENSRNOT00000092136	+	ENSRNOG00000048036	Ncan	neurocan [Source:RGD Symbol;Acc:619941]
chr16	32082293	32082293	+	1.46e-24	1.2e-21	-38.6278	618	-109787	ENSRNOT00000032199	-	ENSRNOG00000024411	Cbr4	carbonyl reductase 4 [Source:RGD Symbol;Acc:727826]
chr16	32082306	32082306	+	1.09e-14	1.95e-12	-26.9033	619	-109800	ENSRNOT00000032199	-	ENSRNOG00000024411	Cbr4	carbonyl reductase 4 [Source:RGD Symbol;Acc:727826]
chr16	46415735	46415735	+	4.03e-25	3.53e-22	25.751	620	-116984	ENSRNOT00000092171	+	ENSRNOG00000056684	U6	U6 spliceosomal RNA [Source:RFAM;Acc:RF00026]
chr16	48954572	48954572	+	4.69e-19	1.89e-16	35.2646	621	27409	ENSRNOT00000014235	-	ENSRNOG00000010633	Acsl1	acyl-CoA synthetase long-chain family member 1 [Source:RGD Symbol;Acc:2015]
chr16	52079098	52079098	+	5.59e-28	6.43e-25	-29.9152	622	48494	ENSRNOT00000033652	-	ENSRNOG00000028299	Triml2	tripartite motif family-like 2 [Source:RGD Symbol;Acc:1565382]
chr16	59668033	59668033	-	2.46e-36	5.15e-33	38.5789	623	53195	ENSRNOT00000015166	-	ENSRNOG00000011407	Prag1	PEAK1 related kinase activating pseudokinase 1 [Source:RGD Symbol;Acc:1311793]
chr16	60797892	60797892	-	1.39e-05	0.00017527	28.2134	624	26354	ENSRNOT00000078296	+	ENSRNOG00000061769	AABR07026044.1
chr16	63650402	63650402	+	2.23e-11	1.76e-09	-25.7025	625	-186814	ENSRNOT00000014268	+	ENSRNOG00000010392	Nrg1	neuregulin 1 [Source:RGD Symbol;Acc:621341]
chr16	69149465	69149465	+	5.6e-14	8.44e-12	28.3534	626	-16882	ENSRNOT00000017776	-	ENSRNOG00000012991	Adgra2	adhesion G protein-coupled receptor A2 [Source:RGD Symbol;Acc:2323365]
chr16	71496356	71496356	-	5.57e-59	2.58e-55	-42.8077	627	57762	ENSRNOT00000058436	+	ENSRNOG00000038375	AABR07026311.1
chr16	71596313	71596313	-	4.58e-31	6.62e-28	-41.6116	628	3329	ENSRNOT00000025380	+	ENSRNOG00000049442	AABR07026317.1
chr16	71634332	71634332	-	4.49e-12	4.24e-10	28.2258	629	4675	ENSRNOT00000088462	+	ENSRNOG00000016423	Tacc1	transforming, acidic coiled-coil containing protein 1 [Source:RGD Symbol;Acc:1303120]
chr16	71759894	71759894	+	1.49e-09	7.02e-08	-35.5991	630	21178	ENSRNOT00000022097	+	ENSRNOG00000038365	Plekha2	pleckstrin homology domain containing A2 [Source:RGD Symbol;Acc:1586710]
chr16	71759904	71759904	-	1.45e-07	3.7e-06	-27.0374	631	21188	ENSRNOT00000022097	+	ENSRNOG00000038365	Plekha2	pleckstrin homology domain containing A2 [Source:RGD Symbol;Acc:1586710]
chr16	71902011	71902011	+	5.67e-44	1.68e-40	-32.3604	632	-613	ENSRNOT00000084101	-	ENSRNOG00000061765	U6	U6 spliceosomal RNA [Source:RFAM;Acc:RF00026]
chr16	71908560	71908560	+	4.62e-23	3.25e-20	25.2102	633	-7162	ENSRNOT00000084101	-	ENSRNOG00000061765	U6	U6 spliceosomal RNA [Source:RFAM;Acc:RF00026]
chr16	73225609	73225609	-	5.49e-10	2.93e-08	-27.5336	634	-72689	ENSRNOT00000048602	-	ENSRNOG00000042690	Zmat4	zinc finger, matrin type 4 [Source:RGD Symbol;Acc:1584398]
chr16	76079035	76079035	+	6.01e-11	4.22e-09	-31.7546	635	-19418	ENSRNOT00000091835	+	ENSRNOG00000059650	SNORA17	Small nucleolar RNA SNORA17 [Source:RFAM;Acc:RF00560]
chr16	78442132	78442132	-	3.81e-27	4.02e-24	-33.3109	636	-97357	ENSRNOT00000057897	+	ENSRNOG00000030719	Csmd1	CUB and Sushi multiple domains 1 [Source:RGD Symbol;Acc:1305103]
chr16	79118463	79118463	+	5.24e-21	2.79e-18	-32.0505	637	-39626	ENSRNOT00000077817	-	ENSRNOG00000061042	AABR07026499.3
chr16	79467618	79467618	-	1.64e-16	4.29e-14	-29.9218	638	12756	ENSRNOT00000084677	-	ENSRNOG00000058205	AABR07026503.2
chr16	79569026	79569026	+	5.57e-69	3.2e-65	-52.528	639	-28813	ENSRNOT00000087757	-	ENSRNOG00000051884	AABR07026503.1
chr16	79698496	79698496	+	2.45e-18	8.7e-16	-26.0154	640	2497	ENSRNOT00000016420	-	ENSRNOG00000012333	Kbtbd11	kelch repeat and BTB domain containing 11 [Source:RGD Symbol;Acc:1563576]
chr16	79788349	79788349	+	2.39e-38	5.52e-35	-40.2162	641	5271	ENSRNOT00000073971	-	ENSRNOG00000012561	Arhgef10	Rho guanine nucleotide exchange factor 10 [Source:RGD Symbol;Acc:1565043]
chr16	80321301	80321301	-	5.04e-13	6.06e-11	41.2366	642	228184	ENSRNOT00000072236	-	ENSRNOG00000049013	AABR07026517.1
chr16	81204140	81204140	+	4.5e-18	1.53e-15	-29.9815	643	-626	ENSRNOT00000042465	+	ENSRNOG00000026336	Tmem255b	transmembrane protein 255B [Source:RGD Symbol;Acc:1566042]
chr16	81741480	81741480	-	3.11e-18	1.09e-15	-25.076	644	-919	ENSRNOT00000092421	-	ENSRNOG00000019649	Cul4a	cullin 4A [Source:RGD Symbol;Acc:1563853]
chr16	82129722	82129722	-	1.47e-19	6.4e-17	-26.1679	645	-6162	ENSRNOT00000087316	-	ENSRNOG00000059836	AC096938.1
chr16	82375250	82375250	+	1.68e-18	6.15e-16	-40.9313	646	17699	ENSRNOT00000077932	+	ENSRNOG00000056333	AABR07072528.1
chr16	82580894	82580894	+	4.74e-36	9.69e-33	-26.0366	647	-4468	ENSRNOT00000078356	-	ENSRNOG00000053489	AABR07026544.1
chr16	82588817	82588817	-	4.24e-30	5.85e-27	-36.5405	648	-12391	ENSRNOT00000078356	-	ENSRNOG00000053489	AABR07026544.1
chr16	82648792	82648792	+	1.93e-31	2.87e-28	-36.6537	649	-20728	ENSRNOT00000054503	+	ENSRNOG00000036386	AABR07026546.1
chr16	82947711	82947711	-	5.65e-12	5.21e-10	27.0473	650	51898	ENSRNOT00000078867	-	ENSRNOG00000033585	Tex29	testis expressed 29 [Source:RGD Symbol;Acc:1565377]
chr16	83302222	83302222	-	1.18e-79	8.76e-76	-50.1434	651	13560	ENSRNOT00000019993	+	ENSRNOG00000014526	Cars2	cysteinyl-tRNA synthetase 2, mitochondrial [Source:RGD Symbol;Acc:1311612]
chr16	83325123	83325123	-	1.98e-25	1.79e-22	-37.7844	652	17545	ENSRNOT00000065043	-	ENSRNOG00000015021	Naxd	NAD(P)HX dehydratase [Source:RGD Symbol;Acc:1562691]
chr16	83392565	83392565	+	3.09e-17	9.17e-15	-26.6623	653	34451	ENSRNOT00000031109	+	ENSRNOG00000023991	Rab20	RAB20, member RAS oncogene family [Source:RGD Symbol;Acc:1593487]
chr16	83397787	83397787	-	4.42e-51	1.68e-47	-53.1844	654	39673	ENSRNOT00000031109	+	ENSRNOG00000023991	Rab20	RAB20, member RAS oncogene family [Source:RGD Symbol;Acc:1593487]
chr16	83525938	83525938	+	2.58e-29	3.28e-26	46.1017	655	3778	ENSRNOT00000057386	+	ENSRNOG00000016281	Col4a1	collagen type IV alpha 1 chain [Source:RGD Symbol;Acc:1307148]
chr16	83601930	83601930	-	1.91e-16	4.92e-14	-27.4044	656	79770	ENSRNOT00000057386	+	ENSRNOG00000016281	Col4a1	collagen type IV alpha 1 chain [Source:RGD Symbol;Acc:1307148]
chr16	84040066	84040066	+	6.97e-25	5.89e-22	25.2364	657	-82072	ENSRNOT00000084545	+	ENSRNOG00000053466	SNORA17	Small nucleolar RNA SNORA17 [Source:RFAM;Acc:RF00560]
chr16	84580520	84580520	+	5.45e-18	1.82e-15	28.6054	658	35218	ENSRNOT00000090737	+	ENSRNOG00000054303	AABR07026579.1
chr16	85274430	85274430	-	8.5e-21	4.42e-18	35.2464	659	-31063	ENSRNOT00000088012	+	ENSRNOG00000055140	AABR07026596.2
chr16	86635063	86635063	+	2.08e-06	3.54e-05	-25.8672	660	4001	ENSRNOT00000019675	+	ENSRNOG00000014648	Efnb2	ephrin B2 [Source:RGD Symbol;Acc:1309497]
chr17	400917	400917	+	6.08e-07	1.25e-05	-25.9198	661	-10951	ENSRNOT00000023865	-	ENSRNOG00000017637	Fbp2	fructose-bisphosphatase 2 [Source:RGD Symbol;Acc:620930]
chr17	4929153	4929153	+	2.09e-17	6.35e-15	26.0256	662	32542	ENSRNOT00000083367	+	ENSRNOG00000053032	AABR07026921.1
chr17	6056938	6056938	+	2.93e-25	2.61e-22	38.1937	663	180338	ENSRNOT00000088545	+	ENSRNOG00000061242	AABR07026938.1
chr17	6076113	6076113	+	6.8e-08	1.92e-06	28.3865	664	168500	ENSRNOT00000042145	-	ENSRNOG00000018839	Ntrk2	neurotrophic receptor tyrosine kinase 2 [Source:RGD Symbol;Acc:3213]
chr17	6303928	6303928	+	3.78e-50	1.37e-46	38.8114	665	-59253	ENSRNOT00000082611	-	ENSRNOG00000018839	Ntrk2	neurotrophic receptor tyrosine kinase 2 [Source:RGD Symbol;Acc:3213]
chr17	6303929	6303929	-	4.56e-48	1.5e-44	35.2867	666	-59254	ENSRNOT00000082611	-	ENSRNOG00000018839	Ntrk2	neurotrophic receptor tyrosine kinase 2 [Source:RGD Symbol;Acc:3213]
chr17	6306194	6306194	+	1.9e-25	1.73e-22	28.2172	667	-61519	ENSRNOT00000082611	-	ENSRNOG00000018839	Ntrk2	neurotrophic receptor tyrosine kinase 2 [Source:RGD Symbol;Acc:3213]
chr17	6629849	6629849	+	1.55e-42	4.2e-39	33.4559	668	30688	ENSRNOT00000025812	-	ENSRNOG00000019108	Rmi1	RecQ mediated genome instability 1 [Source:RGD Symbol;Acc:1310671]
chr17	6901938	6901938	+	1.67e-31	2.51e-28	-40.9966	669	-7790	ENSRNOT00000061231	+	ENSRNOG00000039876	LOC681410	hypothetical protein LOC681410 [Source:RGD Symbol;Acc:1595414]
chr17	6901939	6901939	-	6.85e-35	1.31e-31	-40.8287	670	-7789	ENSRNOT00000061231	+	ENSRNOG00000039876	LOC681410	hypothetical protein LOC681410 [Source:RGD Symbol;Acc:1595414]
chr17	7025333	7025333	-	2.29e-20	1.12e-17	-29.5595	671	321	ENSRNOT00000063053	+	ENSRNOG00000041300	Mir874	microRNA 874 [Source:RGD Symbol;Acc:2325511]
chr17	7704870	7704870	-	5.42e-10	2.9e-08	-26.9444	672	29341	ENSRNOT00000061187	+	ENSRNOG00000012747	Spock1	sparc/osteonectin, cwcv and kazal like domains proteoglycan 1 [Source:RGD Symbol;Acc:1311496]
chr17	7704883	7704883	-	5.85e-10	3.1e-08	-27.6742	673	29354	ENSRNOT00000061187	+	ENSRNOG00000012747	Spock1	sparc/osteonectin, cwcv and kazal like domains proteoglycan 1 [Source:RGD Symbol;Acc:1311496]
chr17	8137776	8137776	-	2.2e-19	9.36e-17	-27.6051	674	2527	ENSRNOT00000016982	+	ENSRNOG00000012727	Trpc7	transient receptor potential cation channel, subfamily C, member 7 [Source:RGD Symbol;Acc:628820]
chr17	8465387	8465387	+	4.02e-23	2.84e-20	-27.7267	675	-23879	ENSRNOT00000016252	+	ENSRNOG00000012189	Lect2	leukocyte cell-derived chemotaxin 2 [Source:RGD Symbol;Acc:1305404]
chr17	8542688	8542688	+	1.18e-06	2.19e-05	26.6245	676	-16139	ENSRNOT00000016187	+	ENSRNOG00000012131	Il9	interleukin 9 [Source:RGD Symbol;Acc:620049]
chr17	8997618	8997618	+	3.81e-08	1.16e-06	31.5578	677	-17048	ENSRNOT00000071426	-	ENSRNOG00000047796	Pcbd2	pterin-4 alpha-carbinolamine dehydratase 2 [Source:RGD Symbol;Acc:1590239]
chr17	9554865	9554865	+	2.97e-38	6.83e-35	-30.9002	678	3760	ENSRNOT00000036223	-	ENSRNOG00000021886	B4galt7	beta-1,4-galactosyltransferase 7 [Source:RGD Symbol;Acc:1309214]
chr17	9647737	9647737	-	2.78e-29	3.52e-26	-25.6741	679	-5824	ENSRNOT00000018899	+	ENSRNOG00000013653	Pdlim7	PDZ and LIM domain 7 [Source:RGD Symbol;Acc:628769]
chr17	9647740	9647740	-	8.5e-34	1.5e-30	-29.6519	680	-5821	ENSRNOT00000018899	+	ENSRNOG00000013653	Pdlim7	PDZ and LIM domain 7 [Source:RGD Symbol;Acc:628769]
chr17	9791492	9791492	+	6.64e-19	2.6e-16	30.121	681	290	ENSRNOT00000090536	-	ENSRNOG00000015616	Rgs14	regulator of G-protein signaling 14 [Source:RGD Symbol;Acc:620003]
chr17	9979723	9979723	-	7.68e-14	1.13e-11	-25.6062	682	6932	ENSRNOT00000044670	+	ENSRNOG00000033993	LOC498705	hypothetical protein LOC498705 [Source:RGD Symbol;Acc:1565721]
chr17	10167882	10167882	+	6.27e-30	8.43e-27	35.1946	683	29074	ENSRNOT00000079850	+	ENSRNOG00000026235	Hk3	hexokinase 3 [Source:RGD Symbol;Acc:2798]
chr17	10168275	10168275	-	3.23e-14	5.16e-12	27.8987	684	29467	ENSRNOT00000079850	+	ENSRNOG00000026235	Hk3	hexokinase 3 [Source:RGD Symbol;Acc:2798]
chr17	10369898	10369898	-	2.29e-42	6.14e-39	-29.2963	685	2190	ENSRNOT00000092279	-	ENSRNOG00000025480	Eif4e1b	eukaryotic translation initiation factor 4E family member 1B [Source:RGD Symbol;Acc:1585494]
chr17	12229435	12229435	+	1.02e-06	1.94e-05	31.0997	686	-27266	ENSRNOT00000087853	-	ENSRNOG00000060985	SNORA17	Small nucleolar RNA SNORA17 [Source:RFAM;Acc:RF00560]
chr17	12359501	12359501	-	2.34e-08	7.64e-07	-27.4297	687	49289	ENSRNOT00000015786	+	ENSRNOG00000011684	Auh	AU RNA binding methylglutaconyl-CoA hydratase [Source:RGD Symbol;Acc:1306087]
chr17	12821183	12821183	-	1.46e-07	3.72e-06	28.5528	688	-55437	ENSRNOT00000083704	+	ENSRNOG00000058895	SNORA17	Small nucleolar RNA SNORA17 [Source:RFAM;Acc:RF00560]
chr17	13058765	13058765	-	3.55e-27	3.75e-24	-53.9316	689	10720	ENSRNOT00000091031	-	ENSRNOG00000053171	AABR07027072.1
chr17	13177003	13177003	+	9.26e-73	5.73e-69	47.3045	690	-107520	ENSRNOT00000091031	-	ENSRNOG00000053171	AABR07027072.1
chr17	13177004	13177004	-	3.48e-48	1.15e-44	38.3	691	-107521	ENSRNOT00000091031	-	ENSRNOG00000053171	AABR07027072.1
chr17	13335470	13335470	+	5.33e-28	6.17e-25	-36.3311	692	57774	ENSRNOT00000018252	-	ENSRNOG00000013090	Gadd45g	growth arrest and DNA-damage-inducible, gamma [Source:RGD Symbol;Acc:1311796]
chr17	13534980	13534980	-	3.95e-21	2.14e-18	31.3092	693	15852	ENSRNOT00000076794	+	ENSRNOG00000013679	Sema4d	semaphorin 4D [Source:RGD Symbol;Acc:1310554]
chr17	13982150	13982150	-	5.18e-25	4.47e-22	42.6069	694	76493	ENSRNOT00000019489	-	ENSRNOG00000014538	Nxnl2	nucleoredoxin-like 2 [Source:RGD Symbol;Acc:1594820]
chr17	17783056	17783056	+	7.77e-10	3.97e-08	32.2397	695	89518	ENSRNOT00000082733	-	ENSRNOG00000016123	Rnf144b	ring finger protein 144B [Source:RGD Symbol;Acc:1308856]
chr17	17818276	17818276	-	7.4e-10	3.81e-08	-26.0644	696	54298	ENSRNOT00000082733	-	ENSRNOG00000016123	Rnf144b	ring finger protein 144B [Source:RGD Symbol;Acc:1308856]
chr17	18011969	18011969	+	2.93e-16	7.3e-14	40.0353	697	16840	ENSRNOT00000022244	-	ENSRNOG00000016519	Kdm1b	lysine demethylase 1B [Source:RGD Symbol;Acc:1310701]
chr17	18042611	18042611	+	1.63e-31	2.45e-28	39.1044	698	11385	ENSRNOT00000081708	+	ENSRNOG00000016468	Tpmt	thiopurine S-methyltransferase [Source:RGD Symbol;Acc:1585162]
chr17	18047322	18047322	-	2.3e-71	1.36e-67	-32.345	699	-12060	ENSRNOT00000031656	+	ENSRNOG00000026286	Nhlrc1	NHL repeat containing E3 ubiquitin protein ligase 1 [Source:RGD Symbol;Acc:735081]
chr17	18059834	18059834	+	1.12e-07	2.95e-06	25.1872	700	454	ENSRNOT00000031656	+	ENSRNOG00000026286	Nhlrc1	NHL repeat containing E3 ubiquitin protein ligase 1 [Source:RGD Symbol;Acc:735081]
chr17	18238270	18238270	-	1.31e-34	2.46e-31	27.8349	701	-58924	ENSRNOT00000091173	-	ENSRNOG00000056205	U6	U6 spliceosomal RNA [Source:RFAM;Acc:RF00026]
chr17	18251649	18251649	-	4.14e-31	6.02e-28	-38.2445	702	-68040	ENSRNOT00000088359	+	ENSRNOG00000053493	U6	U6 spliceosomal RNA [Source:RFAM;Acc:RF00026]
chr17	18288943	18288943	+	8.63e-30	1.14e-26	-25.2031	703	-30746	ENSRNOT00000088359	+	ENSRNOG00000053493	U6	U6 spliceosomal RNA [Source:RFAM;Acc:RF00026]
chr17	19412763	19412763	-	7.9e-09	2.99e-07	25.9284	704	-125380	ENSRNOT00000081494	+	ENSRNOG00000057683	AABR07027212.1
chr17	20594364	20594364	+	2.85e-58	1.3e-54	36.9692	705	-24960	ENSRNOT00000079788	+	ENSRNOG00000051931	AABR07027235.1
chr17	23168660	23168660	-	2.76e-39	6.65e-36	41.369	706	32677	ENSRNOT00000090794	+	ENSRNOG00000014548	Nedd9	neural precursor cell expressed, developmentally down-regulated 9 [Source:RGD Symbol;Acc:1306276]
chr17	23168673	23168673	-	2.58e-25	2.31e-22	27.3897	707	32690	ENSRNOT00000090794	+	ENSRNOG00000014548	Nedd9	neural precursor cell expressed, developmentally down-regulated 9 [Source:RGD Symbol;Acc:1306276]
chr17	24981638	24981638	+	1.81e-35	3.59e-32	40.8972	708	-100418	ENSRNOT00000037041	+	ENSRNOG00000059019	AABR07027339.1
chr17	25034934	25034934	-	2.56e-15	5.23e-13	26.025	709	-47122	ENSRNOT00000037041	+	ENSRNOG00000059019	AABR07027339.1
chr17	43103963	43103963	+	3.98e-17	1.15e-14	-27.0564	710	7101	ENSRNOT00000082713	-	ENSRNOG00000057345	AABR07027744.1
chr17	44064780	44064780	-	1.22e-29	1.59e-26	-26.6393	711	39515	ENSRNOT00000023268	+	ENSRNOG00000017318	Zfp322a	zinc finger protein 322a [Source:RGD Symbol;Acc:1594230]
chr17	46795035	46795035	+	4.48e-13	5.45e-11	-29.1368	712	-191	ENSRNOT00000078331	-	ENSRNOG00000059705	Elmo1	engulfment and cell motility 1 [Source:RGD Symbol;Acc:1308182]
chr17	46795059	46795059	+	2.52e-10	1.48e-08	-25.733	713	-215	ENSRNOT00000078331	-	ENSRNOG00000059705	Elmo1	engulfment and cell motility 1 [Source:RGD Symbol;Acc:1308182]
chr17	46795061	46795061	+	4.94e-16	1.18e-13	-33.0882	714	-217	ENSRNOT00000078331	-	ENSRNOG00000059705	Elmo1	engulfment and cell motility 1 [Source:RGD Symbol;Acc:1308182]
chr17	55135222	55135222	+	2.05e-10	1.23e-08	25.5165	715	69603	ENSRNOT00000086342	+	ENSRNOG00000028329	Zfp438	zinc finger protein 438 [Source:RGD Symbol;Acc:1307214]
chr17	71309754	71309754	+	1.65e-07	4.12e-06	25.6935	716	3325	ENSRNOT00000088706	+	ENSRNOG00000051428	SNORA68	Small nucleolar RNA SNORA68 [Source:RFAM;Acc:RF00263]
chr17	72662046	72662046	-	2.95e-21	1.63e-18	-27.4907	717	232430	ENSRNOT00000026187	+	ENSRNOG00000019336	Gata3	GATA binding protein 3 [Source:RGD Symbol;Acc:621250]
chr17	77188626	77188626	-	1.11e-18	4.17e-16	25.5334	718	3575	ENSRNOT00000091561	+	ENSRNOG00000017941	Optn	optineurin [Source:RGD Symbol;Acc:628886]
chr17	77889674	77889674	-	2.64e-18	9.33e-16	-52.0709	719	-121077	ENSRNOT00000069012	+	ENSRNOG00000043745	AABR07028622.1
chr17	84618299	84618299	+	2.86e-08	9.11e-07	28.5145	720	-4072	ENSRNOT00000043042	-	ENSRNOG00000030638	AABR07028748.1
chr17	84618318	84618318	+	2.17e-07	5.2e-06	29.0089	721	-4091	ENSRNOT00000043042	-	ENSRNOG00000030638	AABR07028748.1
chr17	85535385	85535385	-	1.54e-15	3.32e-13	28.8456	722	22555	ENSRNOT00000022375	-	ENSRNOG00000016670	Pip4k2a	phosphatidylinositol-5-phosphate 4-kinase type 2 alpha [Source:RGD Symbol;Acc:621708]
chr17	88125194	88125194	-	1.51e-16	3.99e-14	41.2043	723	15395	ENSRNOT00000006662	-	ENSRNOG00000005017	RGD1566369	similar to ribosomal protein S8 [Source:RGD Symbol;Acc:1566369]
chr17	90803118	90803118	+	8.16e-08	2.24e-06	-29.3183	724	727	ENSRNOT00000003535	+	ENSRNOG00000002624	Edaradd	EDAR-associated death domain [Source:RGD Symbol;Acc:1564010]
chr18	4163736	4163736	+	5.21e-19	2.08e-16	-27.9706	725	79510	ENSRNOT00000071392	+	ENSRNOG00000047436	Cabyr	calcium binding tyrosine phosphorylation regulated [Source:RGD Symbol;Acc:1585413]
chr18	15375518	15375518	-	3.7e-06	5.76e-05	26.5873	726	25686	ENSRNOT00000086227	+	ENSRNOG00000057382	U1	U1 spliceosomal RNA [Source:RFAM;Acc:RF00003]
chr18	24477879	24477879	+	1.91e-15	4.04e-13	-27.8802	727	-62780	ENSRNOT00000061074	+	ENSRNOG00000016250	Ammecr1l	AMMECR1 like [Source:RGD Symbol;Acc:1307915]
chr18	24930390	24930390	-	5.54e-28	6.39e-25	26.1114	728	-1300	ENSRNOT00000019596	-	ENSRNOG00000014376	Proc	protein C [Source:RGD Symbol;Acc:3411]
chr18	27336052	27336052	+	2.71e-23	1.96e-20	26.3344	729	4818	ENSRNOT00000064574	+	ENSRNOG00000020157	Wnt8a	wingless-type MMTV integration site family, member 8A [Source:RGD Symbol;Acc:1306312]
chr18	38280163	38280163	-	1.74e-35	3.47e-32	33.7974	730	-9125	ENSRNOT00000085157	+	ENSRNOG00000058868	7SK	7SK RNA [Source:RFAM;Acc:RF00100]
chr18	38649049	38649049	+	2.85e-22	1.81e-19	30.027	731	-198583	ENSRNOT00000014916	+	ENSRNOG00000011225	LOC102554034	ELMO domain-containing protein 2-like [Source:RGD Symbol;Acc:7532326]
chr18	40960953	40960953	-	1.14e-32	1.87e-29	27.7294	732	-1193	ENSRNOT00000035656	+	ENSRNOG00000025590	Arl14epl	ADP ribosylation factor like GTPase 14 effector protein like [Source:RGD Symbol;Acc:1595054]
chr18	47936012	47936012	+	1.55e-14	2.68e-12	-25.714	733	-11226	ENSRNOT00000088498	-	ENSRNOG00000057282	AABR07032123.1
chr18	50055756	50055756	+	2.91e-10	1.68e-08	25.0349	734	77725	ENSRNOT00000083343	-	ENSRNOG00000061729	AABR07032155.1
chr18	53129452	53129452	+	1.56e-21	8.88e-19	-26.1114	735	40460	ENSRNOT00000091921	+	ENSRNOG00000059424	AC104053.2
chr18	55918756	55918756	+	5.74e-18	1.91e-15	-28.7562	736	-2537	ENSRNOT00000025934	-	ENSRNOG00000019181	Synpo	synaptopodin [Source:RGD Symbol;Acc:620668]
chr18	56004879	56004879	+	1.83e-13	2.44e-11	27.7637	737	-11995	ENSRNOT00000025881	-	ENSRNOG00000019014	Ndst1	N-deacetylase and N-sulfotransferase 1 [Source:RGD Symbol;Acc:69303]
chr18	59835729	59835729	+	1.15e-23	8.68e-21	29.6349	738	5309	ENSRNOT00000078378	+	ENSRNOG00000052665	Onecut2	one cut domain, family member 2 [Source:MGI Symbol;Acc:MGI:1891408]
chr18	60702977	60702977	+	1.19e-20	6.05e-18	25.3741	739	-42058	ENSRNOT00000045098	+	ENSRNOG00000030321	LOC502176	hypothetical protein LOC502176 [Source:RGD Symbol;Acc:1560919]
chr18	63575565	63575565	+	5.51e-14	8.32e-12	-28.1646	740	-23860	ENSRNOT00000023145	+	ENSRNOG00000042879	Cep192	centrosomal protein 192 [Source:RGD Symbol;Acc:1562797]
chr18	63788739	63788739	-	3.24e-25	2.87e-22	34.662	741	19114	ENSRNOT00000079913	+	ENSRNOG00000053866	U4	U4 spliceosomal RNA [Source:RFAM;Acc:RF00015]
chr18	70479185	70479185	-	1.48e-09	6.96e-08	27.343	742	52084	ENSRNOT00000019512	+	ENSRNOG00000014104	Myo5b	myosin Vb [Source:RGD Symbol;Acc:621347]
chr18	70857067	70857067	+	8.07e-28	9.16e-25	-34.8972	743	67642	ENSRNOT00000025257	-	ENSRNOG00000018694	Lipg	lipase G, endothelial type [Source:RGD Symbol;Acc:1310740]
chr18	72355972	72355972	+	9.88e-28	1.12e-24	32.8595	744	-194247	ENSRNOT00000046847	+	ENSRNOG00000018140	Smad2	SMAD family member 2 [Source:RGD Symbol;Acc:3031]
chr18	72636226	72636226	+	1.17e-07	3.07e-06	-26.7811	745	13690	ENSRNOT00000072205	-	ENSRNOG00000048409	AABR07032582.1
chr18	72637582	72637582	-	3.63e-19	1.49e-16	-28.9143	746	12334	ENSRNOT00000072205	-	ENSRNOG00000048409	AABR07032582.1
chr18	72852417	72852417	+	1.57e-34	2.92e-31	-34.3797	747	25196	ENSRNOT00000080563	-	ENSRNOG00000057541	AABR07032593.2
chr18	73624608	73624608	+	3.97e-13	4.89e-11	-25.3861	748	-21299	ENSRNOT00000023487	+	ENSRNOG00000017410	Loxhd1	lipoxygenase homology domains 1 [Source:RGD Symbol;Acc:1304815]
chr18	73748413	73748413	+	1.74e-21	9.81e-19	36.6996	749	102508	ENSRNOT00000023487	+	ENSRNOG00000017410	Loxhd1	lipoxygenase homology domains 1 [Source:RGD Symbol;Acc:1304815]
chr18	76627231	76627231	+	9.93e-17	2.7e-14	25.3283	750	25826	ENSRNOT00000078496	-	ENSRNOG00000053370	Adnp2	ADNP homeobox 2 [Source:RGD Symbol;Acc:1308279]
chr18	77976684	77976684	-	1.14e-24	9.46e-22	27.8544	751	-300784	ENSRNOT00000088260	+	ENSRNOG00000061786	Rn50_18_0774.1
chr18	79815329	79815329	-	1.15e-17	3.64e-15	27.2879	752	1572	ENSRNOT00000021768	+	ENSRNOG00000016258	Zfp516	zinc finger protein 516 [Source:RGD Symbol;Acc:1306817]
chr18	80742086	80742086	+	6.08e-17	1.71e-14	-25.3563	753	123499	ENSRNOT00000021750	-	ENSRNOG00000016246	Tshz1	teashirt zinc finger homeobox 1 [Source:RGD Symbol;Acc:1311684]
chr18	80916863	80916863	+	1.37e-09	6.52e-08	31.5364	754	-23012	ENSRNOT00000021729	+	ENSRNOG00000016239	Zadh2	zinc binding alcohol dehydrogenase, domain containing 2 [Source:RGD Symbol;Acc:1309999]
chr18	81683552	81683552	+	2.32e-13	3.03e-11	-27.0377	755	-1347	ENSRNOT00000058219	-	ENSRNOG00000038241	LOC100359752	hypothetical protein LOC100359752 [Source:RGD Symbol;Acc:2323488]
chr18	81683558	81683558	+	1.09e-13	1.54e-11	-29.8013	756	-1353	ENSRNOT00000058219	-	ENSRNOG00000038241	LOC100359752	hypothetical protein LOC100359752 [Source:RGD Symbol;Acc:2323488]
chr18	81683569	81683569	+	4.25e-12	4.03e-10	-26.8948	757	-1364	ENSRNOT00000058219	-	ENSRNOG00000038241	LOC100359752	hypothetical protein LOC100359752 [Source:RGD Symbol;Acc:2323488]
chr18	82032826	82032826	-	1.06e-10	6.94e-09	29.8341	758	-30507	ENSRNOT00000079901	+	ENSRNOG00000057629	AABR07032786.1
chr19	9613189	9613189	-	7.56e-21	3.94e-18	27.7792	759	-9422	ENSRNOT00000061498	+	ENSRNOG00000012007	Slc38a7	solute carrier family 38, member 7 [Source:RGD Symbol;Acc:1303268]
chr19	9779019	9779019	+	9.3e-14	1.34e-11	-28.745	760	-1555	ENSRNOT00000017413	-	ENSRNOG00000012482	Ndrg4	NDRG family member 4 [Source:RGD Symbol;Acc:621593]
chr19	11061842	11061842	-	4.44e-19	1.8e-16	-26.8954	761	-2304	ENSRNOT00000078065	+	ENSRNOG00000061468	AABR07042825.1
chr19	11193551	11193551	+	5.85e-15	1.1e-12	28.5701	762	-42429	ENSRNOT00000083058	-	ENSRNOG00000052699	U4	U4 spliceosomal RNA [Source:RFAM;Acc:RF00015]
chr19	11654116	11654116	+	4.06e-17	1.18e-14	37.6844	763	15463	ENSRNOT00000026373	-	ENSRNOG00000019482	Gnao1	G protein subunit alpha o1 [Source:RGD Symbol;Acc:628732]
chr19	11656914	11656914	-	5.46e-19	2.18e-16	-27.7465	764	12665	ENSRNOT00000026373	-	ENSRNOG00000019482	Gnao1	G protein subunit alpha o1 [Source:RGD Symbol;Acc:628732]
chr19	15962964	15962964	-	1.15e-68	6.49e-65	-45.0288	765	119097	ENSRNOT00000084464	+	ENSRNOG00000058341	AABR07042999.1
chr19	16039835	16039835	-	8.45e-51	3.18e-47	40.1501	766	127016	ENSRNOT00000088372	-	ENSRNOG00000058624	AABR07043001.1
chr19	16120318	16120318	+	5.63e-18	1.88e-15	-25.1987	767	46533	ENSRNOT00000088372	-	ENSRNOG00000058624	AABR07043001.1
chr19	16139663	16139663	-	1.54e-11	1.27e-09	-26.5247	768	27188	ENSRNOT00000088372	-	ENSRNOG00000058624	AABR07043001.1
chr19	16817913	16817913	-	1.23e-21	7.16e-19	-27.6157	769	-187848	ENSRNOT00000072777	+	ENSRNOG00000050615	AABR07043012.1
chr19	20402334	20402334	+	2.67e-35	5.23e-32	-59.322	770	29688	ENSRNOT00000079615	-	ENSRNOG00000057019	7SK	7SK RNA [Source:RFAM;Acc:RF00100]
chr19	20868128	20868128	+	8.69e-16	1.97e-13	26.9984	771	-83882	ENSRNOT00000090089	-	ENSRNOG00000057051	AABR07043100.1
chr19	23089747	23089747	+	8.5e-22	5e-19	28.1624	772	-124790	ENSRNOT00000088423	-	ENSRNOG00000056138	SCARNA7	Small Cajal body-specific RNA 7 [Source:RFAM;Acc:RF01295]
chr19	23361818	23361818	+	4.13e-06	6.33e-05	-27.7807	773	-27557	ENSRNOT00000018629	+	ENSRNOG00000013907	Sall1	spalt-like transcription factor 1 [Source:RGD Symbol;Acc:1309916]
chr19	23431871	23431871	+	1.51e-31	2.29e-28	-30.0314	774	42498	ENSRNOT00000018629	+	ENSRNOG00000013907	Sall1	spalt-like transcription factor 1 [Source:RGD Symbol;Acc:1309916]
chr19	24416266	24416266	-	3.1e-33	5.24e-30	-30.6609	775	-40710	ENSRNOT00000004900	+	ENSRNOG00000003580	Ucp1	uncoupling protein 1 [Source:RGD Symbol;Acc:3931]
chr19	25829044	25829044	+	1.76e-21	9.94e-19	30.9542	776	-10377	ENSRNOT00000079465	+	ENSRNOG00000055053	AC120246.2
chr19	26123379	26123379	+	6.26e-12	5.71e-10	26.8919	777	6241	ENSRNOT00000067600	-	ENSRNOG00000003737	Best2	bestrophin 2 [Source:RGD Symbol;Acc:1305377]
chr19	31114567	31114567	+	1.03e-09	5.07e-08	-25.0476	778	-82751	ENSRNOT00000059896	-	ENSRNOG00000039152	Frem3	FRAS1 related extracellular matrix 3 [Source:RGD Symbol;Acc:1562701]
chr19	31292798	31292798	+	2.72e-08	8.71e-07	30.0503	779	-231873	ENSRNOT00000024616	+	ENSRNOG00000018268	Hhip	Hedgehog-interacting protein [Source:RGD Symbol;Acc:1564108]
chr19	32219102	32219102	+	1.88e-19	8.07e-17	-31.0591	780	30837	ENSRNOT00000025079	+	ENSRNOG00000018483	Smad1	SMAD family member 1 [Source:RGD Symbol;Acc:3030]
chr19	32282629	32282629	+	1.36e-10	8.62e-09	28.3212	781	-25607	ENSRNOT00000015508	+	ENSRNOG00000011618	Mmaa	methylmalonic aciduria (cobalamin deficiency) cblA type [Source:RGD Symbol;Acc:1305035]
chr19	34056509	34056509	+	1.92e-14	3.24e-12	30.2178	782	15292	ENSRNOT00000017226	+	ENSRNOG00000012860	Tmem184c	transmembrane protein 184C [Source:RGD Symbol;Acc:727852]
chr19	34056510	34056510	-	4.9e-17	1.4e-14	28.0556	783	15293	ENSRNOT00000017226	+	ENSRNOG00000012860	Tmem184c	transmembrane protein 184C [Source:RGD Symbol;Acc:727852]
chr19	37263089	37263089	-	1.94e-14	3.27e-12	-30.3077	784	194	ENSRNOT00000054525	-	ENSRNOG00000036413	Mir328	microRNA 328 [Source:RGD Symbol;Acc:2325404]
chr19	38268037	38268037	+	6.47e-19	2.54e-16	26.0449	785	53492	ENSRNOT00000031977	-	ENSRNOG00000000257	Smpd3	sphingomyelin phosphodiesterase 3 [Source:RGD Symbol;Acc:619754]
chr19	39243199	39243199	-	1e-07	2.68e-06	-30.2054	786	3347	ENSRNOT00000036634	-	ENSRNOG00000022303	Pdf	peptide deformylase (mitochondrial) [Source:RGD Symbol;Acc:1582894]
chr19	39545868	39545868	-	1.63e-13	2.21e-11	30.7249	787	2626	ENSRNOT00000018837	+	ENSRNOG00000012937	Wwp2	WW domain containing E3 ubiquitin protein ligase 2 [Source:RGD Symbol;Acc:1310091]
chr19	39545901	39545901	-	6.84e-11	4.72e-09	25.9236	788	2659	ENSRNOT00000018837	+	ENSRNOG00000012937	Wwp2	WW domain containing E3 ubiquitin protein ligase 2 [Source:RGD Symbol;Acc:1310091]
chr19	39680241	39680241	+	5.57e-06	8.14e-05	-26.311	789	-9333	ENSRNOT00000078388	-	ENSRNOG00000061454	AABR07043776.1
chr19	40680524	40680524	+	3.65e-16	8.94e-14	32.1152	790	-174909	ENSRNOT00000023823	+	ENSRNOG00000017602	Il34	interleukin 34 [Source:RGD Symbol;Acc:1586038]
chr19	42858206	42858206	-	8.45e-30	1.12e-26	35.5582	791	62139	ENSRNOT00000019408	-	ENSRNOG00000014452	Zfhx3	zinc finger homeobox 3 [Source:RGD Symbol;Acc:1560268]
chr19	42858209	42858209	-	3.39e-24	2.68e-21	25.9578	792	62136	ENSRNOT00000019408	-	ENSRNOG00000014452	Zfhx3	zinc finger homeobox 3 [Source:RGD Symbol;Acc:1560268]
chr19	42858286	42858286	+	8.04e-18	2.6e-15	31.0112	793	62059	ENSRNOT00000019408	-	ENSRNOG00000014452	Zfhx3	zinc finger homeobox 3 [Source:RGD Symbol;Acc:1560268]
chr19	42858287	42858287	-	1.8e-13	2.4e-11	28.6452	794	62058	ENSRNOT00000019408	-	ENSRNOG00000014452	Zfhx3	zinc finger homeobox 3 [Source:RGD Symbol;Acc:1560268]
chr19	42884614	42884614	+	9.8e-17	2.67e-14	28.2405	795	35731	ENSRNOT00000019408	-	ENSRNOG00000014452	Zfhx3	zinc finger homeobox 3 [Source:RGD Symbol;Acc:1560268]
chr19	44139126	44139126	-	3.04e-12	3.01e-10	27.1509	796	-3740	ENSRNOT00000026262	-	ENSRNOG00000021521	Chst5	carbohydrate (N-acetylglucosamine 6-O) sulfotransferase 5 [Source:RGD Symbol;Acc:1561144]
chr19	46774484	46774484	+	5.17e-23	3.61e-20	-30.4347	797	12916	ENSRNOT00000058779	+	ENSRNOG00000012030	Wwox	WW domain-containing oxidoreductase [Source:RGD Symbol;Acc:1309927]
chr19	49191598	49191598	+	1.91e-17	5.85e-15	-27.3906	798	6476	ENSRNOT00000068440	-	ENSRNOG00000042888	Cdyl2	chromodomain Y-like 2 [Source:RGD Symbol;Acc:1309548]
chr19	49794453	49794453	+	2.08e-12	2.15e-10	-30.5278	799	2177	ENSRNOT00000083991	+	ENSRNOG00000013178	Cmip	c-Maf-inducing protein [Source:RGD Symbol;Acc:1306101]
chr19	50142623	50142623	-	3.86e-11	2.84e-09	28.4234	800	77833	ENSRNOT00000079760	-	ENSRNOG00000051819	Sdr42e1	short chain dehydrogenase/reductase family 42E, member 1 [Source:RGD Symbol;Acc:1308481]
chr19	50360392	50360392	+	1.14e-12	1.25e-10	32.3791	801	6796	ENSRNOT00000072416	-	ENSRNOG00000050087	Mphosph6	M phase phosphoprotein 6 [Source:RGD Symbol;Acc:1591222]
chr19	50704080	50704080	-	1.13e-14	2.01e-12	30.9821	802	20551	ENSRNOT00000091262	+	ENSRNOG00000055087	SNORA51	Small nucleolar RNA SNORA51 [Source:RFAM;Acc:RF00432]
chr19	51507162	51507162	-	9.99e-12	8.62e-10	-26.2371	803	137414	ENSRNOT00000083734	+	ENSRNOG00000056152	SNORA17	Small nucleolar RNA SNORA17 [Source:RFAM;Acc:RF00560]
chr19	51638516	51638516	+	4.9e-15	9.4e-13	-28.4472	804	268768	ENSRNOT00000083734	+	ENSRNOG00000056152	SNORA17	Small nucleolar RNA SNORA17 [Source:RFAM;Acc:RF00560]
chr19	51781282	51781282	+	2.07e-24	1.67e-21	25.6332	805	-154521	ENSRNOT00000071230	+	ENSRNOG00000049789	AABR07044001.1
chr19	52339266	52339266	-	5.29e-07	1.11e-05	25.1656	806	-8314	ENSRNOT00000074753	+	ENSRNOG00000049334	Atp2c2	ATPase secretory pathway Ca2+ transporting 2 [Source:RGD Symbol;Acc:620647]
chr19	52346351	52346351	+	5e-10	2.7e-08	28.0702	807	-1229	ENSRNOT00000074753	+	ENSRNOG00000049334	Atp2c2	ATPase secretory pathway Ca2+ transporting 2 [Source:RGD Symbol;Acc:620647]
chr19	52989676	52989676	-	3.56e-35	6.89e-32	-25.2794	808	20834	ENSRNOT00000076265	-	ENSRNOG00000051160	Fendrr	FOXF1 adjacent non-coding developmental regulatory RNA [Source:RGD Symbol;Acc:9685086]
chr19	53429387	53429387	+	4.02e-12	3.84e-10	-27.0068	809	-33022	ENSRNOT00000080991	-	ENSRNOG00000059054	AABR07044036.1
chr19	53429545	53429545	-	4.25e-11	3.1e-09	27.5665	810	-33180	ENSRNOT00000080991	-	ENSRNOG00000059054	AABR07044036.1
chr19	53488896	53488896	+	7.01e-33	1.17e-29	25.6302	811	8111	ENSRNOT00000074005	-	ENSRNOG00000042274	Fbxo31	F-box protein 31 [Source:RGD Symbol;Acc:1561069]
chr19	53663489	53663489	-	5.71e-13	6.75e-11	-30.6925	812	25109	ENSRNOT00000074448	-	ENSRNOG00000018226	Zcchc14	zinc finger CCHC-type containing 14 [Source:RGD Symbol;Acc:1309494]
chr19	54283161	54283161	-	4.58e-18	1.55e-15	-29.9631	813	-31704	ENSRNOT00000024069	+	ENSRNOG00000017869	Irf8	interferon regulatory factor 8 [Source:RGD Symbol;Acc:1312024]
chr19	54318440	54318440	+	1.04e-10	6.84e-09	27.6001	814	3577	ENSRNOT00000024069	+	ENSRNOG00000017869	Irf8	interferon regulatory factor 8 [Source:RGD Symbol;Acc:1312024]
chr19	54525529	54525529	-	2.93e-20	1.41e-17	31.5109	815	-2976	ENSRNOT00000087507	+	ENSRNOG00000054434	SNORA72	Small nucleolar RNA SNORA72 [Source:RFAM;Acc:RF00139]
chr19	54585538	54585538	-	1.3e-14	2.28e-12	-26.9896	816	32121	ENSRNOT00000025392	+	ENSRNOG00000018784	Jph3	junctophilin 3 [Source:RGD Symbol;Acc:1308416]
chr19	54672684	54672684	-	1.77e-13	2.37e-11	27.3594	817	-20304	ENSRNOT00000065472	-	ENSRNOG00000046599	Klhdc4	kelch domain containing 4 [Source:RGD Symbol;Acc:1561676]
chr19	55432339	55432339	+	4.41e-12	4.17e-10	32.9216	818	1914	ENSRNOT00000045052	-	ENSRNOG00000029558	Pabpn1l	poly(A)binding protein nuclear 1-like [Source:RGD Symbol;Acc:1562761]
chr19	55484776	55484776	+	1.04e-12	1.15e-10	25.1024	819	5651	ENSRNOT00000081800	-	ENSRNOG00000014723	Cbfa2t3	CBFA2/RUNX1 translocation partner 3 [Source:RGD Symbol;Acc:1310547]
chr19	55486571	55486571	-	4.23e-28	4.93e-25	-30.3897	820	3856	ENSRNOT00000081800	-	ENSRNOG00000014723	Cbfa2t3	CBFA2/RUNX1 translocation partner 3 [Source:RGD Symbol;Acc:1310547]
chr19	55588115	55588115	+	1.6e-16	4.19e-14	26.9948	821	-6716	ENSRNOT00000020313	+	ENSRNOG00000015077	Acsf3	acyl-CoA synthetase family member 3 [Source:RGD Symbol;Acc:1586037]
chr19	55652778	55652778	+	3.7e-09	1.54e-07	-25.9559	822	-16848	ENSRNOT00000033352	+	ENSRNOG00000027954	Cdh15	cadherin 15 [Source:RGD Symbol;Acc:1303000]
chr19	56338923	56338923	-	4.9e-109	5.33e-105	57.3876	823	-70	ENSRNOT00000072497	-	ENSRNOG00000055067	5S_rRNA	5S ribosomal RNA [Source:RFAM;Acc:RF00001]
chr19	56761125	56761125	+	2.98e-23	2.14e-20	-27.0224	824	11780	ENSRNOT00000024232	-	ENSRNOG00000017993	Abcb10	ATP binding cassette subfamily B member 10 [Source:RGD Symbol;Acc:1311222]
chr19	57317903	57317903	-	9.35e-10	4.67e-08	26.3991	825	15531	ENSRNOT00000024917	-	ENSRNOG00000018445	Agt	angiotensinogen [Source:RGD Symbol;Acc:2069]
chr19	58551185	58551185	-	1.4e-30	1.97e-27	35.4185	826	-14391	ENSRNOT00000026965	+	ENSRNOG00000019922	Ntpcr	nucleoside-triphosphatase, cancer-related [Source:RGD Symbol;Acc:1306192]
chr19	60518098	60518098	+	3.62e-53	1.5e-49	-36.2019	827	413296	ENSRNOT00000078559	+	ENSRNOG00000032437	Pard3	par-3 family cell polarity regulator [Source:RGD Symbol;Acc:620374]
chr19	60536999	60536999	+	8.73e-12	7.65e-10	28.254	828	-405543	ENSRNOT00000091145	+	ENSRNOG00000051801	AABR07044167.1
chr2	2557242	2557242	-	2.45e-27	2.65e-24	45.9518	829	47116	ENSRNOT00000074021	+	ENSRNOG00000049523	AC097153.2
chr2	9282978	9282978	-	5.95e-12	5.45e-10	-29.7028	830	189407	ENSRNOT00000084295	-	ENSRNOG00000016306	Adgrv1	adhesion G protein-coupled receptor V1 [Source:RGD Symbol;Acc:1562101]
chr2	12783972	12783972	+	1.3e-32	2.12e-29	32.566	831	267272	ENSRNOT00000050072	+	ENSRNOG00000032414	Tmem161b	transmembrane protein 161B [Source:RGD Symbol;Acc:1309660]
chr2	22229270	22229270	-	1.09e-11	9.3e-10	-26.4699	832	33672	ENSRNOT00000065131	+	ENSRNOG00000024039	Serinc5	serine incorporator 5 [Source:RGD Symbol;Acc:621571]
chr2	22324242	22324242	+	1.36e-14	2.37e-12	38.2285	833	61435	ENSRNOT00000065224	-	ENSRNOG00000012471	Thbs4	thrombospondin 4 [Source:RGD Symbol;Acc:62046]
chr2	22324244	22324244	+	5.18e-10	2.79e-08	28.2622	834	61433	ENSRNOT00000065224	-	ENSRNOG00000012471	Thbs4	thrombospondin 4 [Source:RGD Symbol;Acc:62046]
chr2	22344535	22344535	-	4.91e-11	3.53e-09	25.2588	835	41142	ENSRNOT00000065224	-	ENSRNOG00000012471	Thbs4	thrombospondin 4 [Source:RGD Symbol;Acc:62046]
chr2	22540749	22540749	+	3.61e-13	4.5e-11	-26.3371	836	113277	ENSRNOT00000061761	+	ENSRNOG00000023837	Mtx3	metaxin 3 [Source:RGD Symbol;Acc:1583002]
chr2	23321533	23321533	-	4.49e-21	2.41e-18	25.9259	837	32144	ENSRNOT00000032783	+	ENSRNOG00000023588	Dmgdh	dimethylglycine dehydrogenase [Source:RGD Symbol;Acc:620453]
chr2	23872914	23872914	+	8.61e-17	2.36e-14	30.6708	838	18912	ENSRNOT00000063176	-	ENSRNOG00000041423	AABR07007689.1
chr2	23919309	23919309	-	2.64e-24	2.11e-21	25.8871	839	-10294	ENSRNOT00000084044	-	ENSRNOG00000061582	Scamp1	secretory carrier membrane protein 1 [Source:RGD Symbol;Acc:3625]
chr2	25135423	25135423	+	8.99e-10	4.52e-08	25.2346	840	-1333	ENSRNOT00000086848	-	ENSRNOG00000054864	SNORD78	Small nucleolar RNA SNORD78 [Source:RFAM;Acc:RF00592]
chr2	25569732	25569732	+	9.91e-12	8.56e-10	31.2338	841	4850	ENSRNOT00000084325	+	ENSRNOG00000056427	AABR07007717.1
chr2	25593992	25593992	-	2.96e-52	1.16e-48	30.6483	842	29110	ENSRNOT00000084325	+	ENSRNOG00000056427	AABR07007717.1
chr2	28053612	28053612	+	1.5e-46	4.73e-43	31.3314	843	4397	ENSRNOT00000022144	+	ENSRNOG00000016541	Enc1	ectodermal-neural cortex 1 [Source:RGD Symbol;Acc:1303152]
chr2	28054810	28054810	-	1.83e-13	2.44e-11	26.8757	844	5595	ENSRNOT00000022144	+	ENSRNOG00000016541	Enc1	ectodermal-neural cortex 1 [Source:RGD Symbol;Acc:1303152]
chr2	28188275	28188275	+	1.41e-94	1.28e-90	38.5246	845	-75701	ENSRNOT00000083326	+	ENSRNOG00000053598	AABR07007789.1
chr2	28188295	28188295	-	1.9e-27	2.09e-24	32.1974	846	-75681	ENSRNOT00000083326	+	ENSRNOG00000053598	AABR07007789.1
chr2	28326948	28326948	+	2.51e-22	1.6e-19	-32.0072	847	-16126	ENSRNOT00000085863	+	ENSRNOG00000052392	U12	U12 minor spliceosomal RNA [Source:RFAM;Acc:RF00007]
chr2	28330353	28330353	-	9.91e-30	1.31e-26	-30.6068	848	-12721	ENSRNOT00000085863	+	ENSRNOG00000052392	U12	U12 minor spliceosomal RNA [Source:RFAM;Acc:RF00007]
chr2	28663226	28663226	-	1.63e-33	2.85e-30	25.5233	849	-4324	ENSRNOT00000083741	-	ENSRNOG00000061197	AABR07007793.1
chr2	28710150	28710150	-	7.37e-17	2.05e-14	29.0311	850	40088	ENSRNOT00000020879	-	ENSRNOG00000015472	Tmem174	transmembrane protein 174 [Source:RGD Symbol;Acc:1561129]
chr2	29615615	29615615	-	2.43e-06	4.05e-05	26.1192	851	17250	ENSRNOT00000023286	+	ENSRNOG00000017272	Mrps27	mitochondrial ribosomal protein S27 [Source:RGD Symbol;Acc:1311829]
chr2	30151565	30151565	-	6.09e-29	7.51e-26	30.7258	852	-15137	ENSRNOT00000086153	+	ENSRNOG00000052960	SNORA32	Small nucleolar RNA SNORA32 [Source:RFAM;Acc:RF00421]
chr2	33268439	33268439	-	5.79e-20	2.68e-17	-29.3164	853	-243169	ENSRNOT00000074941	-	ENSRNOG00000027002	NEWGENE_1310139	microtubule associated serine/threonine kinase family member 4 [Source:RGD Symbol;Acc:9344213]
chr2	38967294	38967294	+	2.21e-34	4.06e-31	-26.3458	854	11727	ENSRNOT00000073551	-	ENSRNOG00000050795	AABR07008016.1
chr2	38980474	38980474	+	3.6e-13	4.49e-11	29.604	855	-1455	ENSRNOT00000073551	-	ENSRNOG00000050795	AABR07008016.1
chr2	39161282	39161282	+	9.55e-20	4.29e-17	-44.6122	856	-153307	ENSRNOT00000064292	-	ENSRNOG00000014528	Zswim6	zinc finger, SWIM-type containing 6 [Source:RGD Symbol;Acc:1306624]
chr2	40017004	40017004	-	4.9e-14	7.52e-12	34.6031	857	16693	ENSRNOT00000014270	+	ENSRNOG00000010701	Depdc1b	DEP domain containing 1B [Source:RGD Symbol;Acc:1305799]
chr2	45050310	45050310	+	6.06e-18	2.01e-15	25.4614	858	26910	ENSRNOT00000014319	-	ENSRNOG00000010661	Gzmk	granzyme K [Source:RGD Symbol;Acc:68401]
chr2	45198261	45198261	-	5.43e-24	4.21e-21	-26.0942	859	15861	ENSRNOT00000060673	+	ENSRNOG00000039582	RGD1561161	similar to BC067074 protein [Source:RGD Symbol;Acc:1561161]
chr2	47033118	47033118	+	2.42e-20	1.18e-17	40.9597	860	-44215	ENSRNOT00000063358	+	ENSRNOG00000052163	AABR07008180.1
chr2	50942156	50942156	+	2.46e-15	5.05e-13	25.9439	861	107294	ENSRNOT00000016190	-	ENSRNOG00000012136	Mrps30	mitochondrial ribosomal protein S30 [Source:RGD Symbol;Acc:1309697]
chr2	55908569	55908569	+	2.37e-32	3.76e-29	35.7308	862	73420	ENSRNOT00000018634	+	ENSRNOG00000013886	Fyb	FYN binding protein [Source:RGD Symbol;Acc:1563421]
chr2	56464254	56464254	-	2.18e-17	6.6e-15	25.9128	863	37889	ENSRNOT00000016036	+	ENSRNOG00000011696	Lifr	leukemia inhibitory factor receptor alpha [Source:RGD Symbol;Acc:621431]
chr2	58636754	58636754	-	9.97e-43	2.73e-39	37.1403	864	10712	ENSRNOT00000083965	-	ENSRNOG00000055126	AABR07008440.1
chr2	60954520	60954520	-	2.16e-07	5.19e-06	27.0497	865	5239	ENSRNOT00000040701	+	ENSRNOG00000018662	Amacr	alpha-methylacyl-CoA racemase [Source:RGD Symbol;Acc:3048]
chr2	70454465	70454465	-	2.19e-08	7.21e-07	26.9343	866	-35690	ENSRNOT00000078674	+	ENSRNOG00000053969	AABR07008681.1
chr2	77973254	77973254	+	2.49e-35	4.88e-32	37.1088	867	104824	ENSRNOT00000014022	+	ENSRNOG00000010161	Myo10	myosin X [Source:RGD Symbol;Acc:1307193]
chr2	78063366	78063366	+	9.6e-16	2.16e-13	25.0642	868	-40021	ENSRNOT00000063951	+	ENSRNOG00000010589	LOC103689968	protein FAM134B [Source:RGD Symbol;Acc:9390936]
chr2	78211831	78211831	-	2.66e-26	2.61e-23	32.781	869	-33628	ENSRNOT00000089551	+	ENSRNOG00000010589	LOC103689968	protein FAM134B [Source:RGD Symbol;Acc:9390936]
chr2	80532237	80532237	+	5.72e-16	1.35e-13	-25.0967	870	78614	ENSRNOT00000077472	-	ENSRNOG00000058108	7SK	7SK RNA [Source:RFAM;Acc:RF00100]
chr2	81632005	81632005	+	3.53e-10	1.99e-08	-25.0458	871	-90536	ENSRNOT00000077499	+	ENSRNOG00000058721	AABR07008970.1
chr2	84184261	84184261	+	2.88e-08	9.14e-07	30.6073	872	-24206	ENSRNOT00000080377	-	ENSRNOG00000051925	AABR07009028.1
chr2	100922997	100922997	+	7.41e-27	7.59e-24	-25.0816	873	-32044	ENSRNOT00000032342	+	ENSRNOG00000021867	AABR07009508.1
chr2	104268253	104268253	-	1.85e-61	9.03e-58	-31.105	874	-22473	ENSRNOT00000017387	+	ENSRNOG00000012851	Dnajc5b	DnaJ heat shock protein family (Hsp40) member C5 beta [Source:RGD Symbol;Acc:1562486]
chr2	107665725	107665725	-	1.83e-19	7.89e-17	25.7765	875	-36695	ENSRNOT00000083630	-	ENSRNOG00000058502	SNORA17	Small nucleolar RNA SNORA17 [Source:RFAM;Acc:RF00560]
chr2	117576306	117576306	-	6.47e-37	1.39e-33	-34.8752	876	90378	ENSRNOT00000015479	-	ENSRNOG00000011640	AABR07009931.1
chr2	117674623	117674623	+	1.89e-45	5.79e-42	-49.1679	877	-7941	ENSRNOT00000015479	-	ENSRNOG00000011640	AABR07009931.1
chr2	121290733	121290733	+	3.31e-19	1.37e-16	-28.2246	878	56788	ENSRNOT00000089323	+	ENSRNOG00000055532	AABR07010031.1
chr2	122882064	122882064	-	1.42e-12	1.53e-10	28.123	879	4780	ENSRNOT00000033080	+	ENSRNOG00000028350	Arse	arylsulfatase E [Source:RGD Symbol;Acc:1304917]
chr2	122882106	122882106	-	2.75e-12	2.75e-10	28.0774	880	4822	ENSRNOT00000033080	+	ENSRNOG00000028350	Arse	arylsulfatase E [Source:RGD Symbol;Acc:1304917]
chr2	139468173	139468173	+	5.06e-41	1.29e-37	35.6803	881	59990	ENSRNOT00000014317	-	ENSRNOG00000010210	Slc7a11	solute carrier family 7 member 11 [Source:RGD Symbol;Acc:1309275]
chr2	139910630	139910630	-	9.58e-13	1.07e-10	-40.1241	882	-31625	ENSRNOT00000090981	+	ENSRNOG00000055377	AABR07010550.1
chr2	140112084	140112084	+	2.62e-36	5.47e-33	34.8042	883	-95614	ENSRNOT00000075485	+	ENSRNOG00000046865	AABR07010554.1
chr2	141196146	141196146	+	4.01e-18	1.37e-15	-29.8493	884	-117269	ENSRNOT00000079366	-	ENSRNOG00000051881	AABR07010575.1
chr2	141196147	141196147	-	1.24e-23	9.36e-21	-38.1597	885	-117270	ENSRNOT00000079366	-	ENSRNOG00000051881	AABR07010575.1
chr2	141268023	141268023	+	3.43e-10	1.94e-08	25.534	886	-154726	ENSRNOT00000072748	+	ENSRNOG00000055814	AABR07010583.1
chr2	141268042	141268042	+	1.96e-16	5.03e-14	33.612	887	-154707	ENSRNOT00000072748	+	ENSRNOG00000055814	AABR07010583.1
chr2	144940273	144940273	-	1.69e-11	1.38e-09	-28.3228	888	63131	ENSRNOT00000054537	+	ENSRNOG00000036425	AABR07010633.1
chr2	149219546	149219546	-	1.77e-08	6.03e-07	25.0499	889	5283	ENSRNOT00000084020	+	ENSRNOG00000010680	Med12l	mediator complex subunit 12-like [Source:RGD Symbol;Acc:1592212]
chr2	161564363	161564363	-	9.4e-20	4.23e-17	27.5095	890	-249	ENSRNOT00000085467	+	ENSRNOG00000060947	5_8S_rRNA	5.8S ribosomal RNA [Source:RFAM;Acc:RF00002]
chr2	161564369	161564369	-	1.02e-16	2.76e-14	25.5724	891	-243	ENSRNOT00000085467	+	ENSRNOG00000060947	5_8S_rRNA	5.8S ribosomal RNA [Source:RFAM;Acc:RF00002]
chr2	183670440	183670440	-	1e-26	1.01e-23	-25.0326	892	-4082	ENSRNOT00000014433	+	ENSRNOG00000010866	Tmem154	transmembrane protein 154 [Source:RGD Symbol;Acc:1563262]
chr2	183873527	183873527	-	4.39e-18	1.49e-15	-31.8628	893	41872	ENSRNOT00000087787	-	ENSRNOG00000057323	AABR07012051.2
chr2	188459168	188459168	-	2.52e-14	4.13e-12	-25.5145	894	9452	ENSRNOT00000065791	+	ENSRNOG00000020420	Pklr	pyruvate kinase, liver and RBC [Source:RGD Symbol;Acc:3336]
chr2	188600229	188600229	-	4.43e-09	1.81e-07	-27.7357	895	1715	ENSRNOT00000091819	-	ENSRNOG00000058324	LOC102550325	uncharacterized LOC102550325 [Source:RGD Symbol;Acc:7747030]
chr2	192800238	192800238	+	1.29e-25	1.19e-22	31.7641	896	11771	ENSRNOT00000080554	-	ENSRNOG00000055370	Lce6a	late cornified envelope 6A [Source:RGD Symbol;Acc:2319721]
chr2	192969780	192969780	+	1.62e-38	3.78e-35	38.1599	897	8687	ENSRNOT00000045938	-	ENSRNOG00000043111	AABR07012314.1
chr2	194295679	194295679	-	2.95e-14	4.75e-12	-29.2528	898	-93634	ENSRNOT00000056461	+	ENSRNOG00000054673	RGD1564915	similar to TDPOZ2 [Source:RGD Symbol;Acc:1564915]
chr2	199008819	199008819	+	5.99e-14	8.96e-12	40.8279	899	29884	ENSRNOT00000000106	-	ENSRNOG00000000095	Gpr89b	G protein-coupled receptor 89B [Source:RGD Symbol;Acc:1304837]
chr2	199735351	199735351	+	2.31e-31	3.41e-28	-31.898	900	36546	ENSRNOT00000043937	-	ENSRNOG00000017669	Chd1l	chromodomain helicase DNA binding protein 1-like [Source:RGD Symbol;Acc:1311935]
chr2	199748452	199748452	+	5.16e-23	3.6e-20	-26.9598	901	23445	ENSRNOT00000043937	-	ENSRNOG00000017669	Chd1l	chromodomain helicase DNA binding protein 1-like [Source:RGD Symbol;Acc:1311935]
chr2	201212995	201212995	+	8.48e-09	3.18e-07	27.2123	902	40685	ENSRNOT00000026458	+	ENSRNOG00000019508	Wars2	tryptophanyl tRNA synthetase 2 (mitochondrial) [Source:RGD Symbol;Acc:1593417]
chr2	201259701	201259701	+	2.91e-26	2.84e-23	-29.7265	903	-29656	ENSRNOT00000067358	+	ENSRNOG00000019565	Tbx15	T-box 15 [Source:RGD Symbol;Acc:1308094]
chr2	201287153	201287153	-	6.89e-08	1.94e-06	29.8333	904	-2204	ENSRNOT00000067358	+	ENSRNOG00000019565	Tbx15	T-box 15 [Source:RGD Symbol;Acc:1308094]
chr2	202468098	202468098	+	5.18e-29	6.41e-26	26.3938	905	2302	ENSRNOT00000026726	-	ENSRNOG00000019670	Wdr3	WD repeat domain 3 [Source:RGD Symbol;Acc:1307480]
chr2	203377211	203377211	-	7.87e-11	5.34e-09	27.0425	906	-26476	ENSRNOT00000084516	-	ENSRNOG00000057761	Ttf2	transcription termination factor 2 [Source:RGD Symbol;Acc:1309145]
chr2	204396596	204396596	-	5.28e-26	5.04e-23	35.0456	907	-31012	ENSRNOT00000083374	+	ENSRNOG00000054375	Nhlh2	nescient helix loop helix 2 [Source:RGD Symbol;Acc:1308294]
chr2	206635831	206635831	+	9.47e-56	4.19e-52	48.3584	908	-50821	ENSRNOT00000083457	+	ENSRNOG00000051873	SNORA17	Small nucleolar RNA SNORA17 [Source:RFAM;Acc:RF00560]
chr2	206827999	206827999	+	2.41e-41	6.2e-38	-37.564	909	14726	ENSRNOT00000086252	-	ENSRNOG00000057707	AABR07012763.1
chr2	208089438	208089438	-	1.42e-21	8.17e-19	-41.9071	910	62742	ENSRNOT00000068152	-	ENSRNOG00000015274	Ddx20	DEAD-box helicase 20 [Source:RGD Symbol;Acc:621744]
chr2	210344354	210344354	-	2.81e-16	7.03e-14	-25.0433	911	-5898	ENSRNOT00000090714	-	ENSRNOG00000056341	AABR07012843.1
chr2	210964936	210964936	+	3.99e-07	8.75e-06	-26.4609	912	-13002	ENSRNOT00000074725	+	ENSRNOG00000045665	Amigo1	adhesion molecule with Ig like domain 1 [Source:RGD Symbol;Acc:1303079]
chr2	211186757	211186757	+	2.07e-11	1.65e-09	-27.4298	913	10203	ENSRNOT00000055880	+	ENSRNOG00000020013	Psrc1	proline and serine rich coiled-coil 1 [Source:RGD Symbol;Acc:1585037]
chr2	211827877	211827877	+	4.29e-14	6.68e-12	-29.5557	914	3675	ENSRNOT00000039225	-	ENSRNOG00000027540	Fam102b	family with sequence similarity 102, member B [Source:RGD Symbol;Acc:1310037]
chr2	218592997	218592997	-	4.74e-127	6.93e-123	48.0205	915	65765	ENSRNOT00000018318	-	ENSRNOG00000013683	S1pr1	sphingosine-1-phosphate receptor 1 [Source:RGD Symbol;Acc:61958]
chr2	218631283	218631283	+	8.48e-98	7.91e-94	38.0644	916	27479	ENSRNOT00000018318	-	ENSRNOG00000013683	S1pr1	sphingosine-1-phosphate receptor 1 [Source:RGD Symbol;Acc:61958]
chr2	218661213	218661213	+	2.6e-30	3.62e-27	-27.7494	917	-2453	ENSRNOT00000018318	-	ENSRNOG00000013683	S1pr1	sphingosine-1-phosphate receptor 1 [Source:RGD Symbol;Acc:61958]
chr2	219076069	219076069	-	8.41e-45	2.53e-41	-32.8699	918	14806	ENSRNOT00000019377	-	ENSRNOG00000014333	Vcam1	vascular cell adhesion molecule 1 [Source:RGD Symbol;Acc:3952]
chr2	219436248	219436248	-	3.77e-11	2.79e-09	-30.9406	919	22024	ENSRNOT00000064735	-	ENSRNOG00000014515	Cdc14a	cell division cycle 14A [Source:RGD Symbol;Acc:1304649]
chr2	230214307	230214307	+	8.66e-17	2.38e-14	-25.2189	920	985	ENSRNOT00000073795	+	ENSRNOG00000049473	5S_rRNA	5S ribosomal RNA [Source:RFAM;Acc:RF00001]
chr2	232050265	232050265	-	8.39e-53	3.42e-49	47.4808	921	-54544	ENSRNOT00000083193	+	ENSRNOG00000010941	Tifa	TRAF-interacting protein with forkhead-associated domain [Source:RGD Symbol;Acc:1359151]
chr2	236124270	236124270	+	5.72e-32	8.79e-29	25.1462	922	25702	ENSRNOT00000089472	-	ENSRNOG00000055035	AABR07013412.1
chr2	236356700	236356700	-	1.1e-29	1.45e-26	-26.2239	923	38368	ENSRNOT00000014658	-	ENSRNOG00000010697	Hadh	hydroxyacyl-CoA dehydrogenase [Source:RGD Symbol;Acc:69321]
chr2	237622891	237622891	+	3.07e-13	3.9e-11	32.8389	924	-9770	ENSRNOT00000086533	-	ENSRNOG00000057730	U6	U6 spliceosomal RNA [Source:RFAM;Acc:RF00026]
chr2	237622892	237622892	-	4.44e-18	1.51e-15	39.0671	925	-9771	ENSRNOT00000086533	-	ENSRNOG00000057730	U6	U6 spliceosomal RNA [Source:RFAM;Acc:RF00026]
chr2	237638301	237638301	+	2.67e-33	4.52e-30	31.6693	926	-25180	ENSRNOT00000086533	-	ENSRNOG00000057730	U6	U6 spliceosomal RNA [Source:RFAM;Acc:RF00026]
chr2	237638302	237638302	-	2.93e-43	8.35e-40	35.7049	927	-25181	ENSRNOT00000086533	-	ENSRNOG00000057730	U6	U6 spliceosomal RNA [Source:RFAM;Acc:RF00026]
chr2	240685012	240685012	+	1.01e-13	1.44e-11	-26.3727	928	16819	ENSRNOT00000087371	+	ENSRNOG00000052247	Manba	mannosidase beta [Source:RGD Symbol;Acc:1305785]
chr2	243197302	243197302	+	1.23e-09	5.92e-08	-25.3022	929	27582	ENSRNOT00000014139	-	ENSRNOG00000010575	Dapp1	dual adaptor of phosphotyrosine and 3-phosphoinositides 1 [Source:RGD Symbol;Acc:1310189]
chr2	243952201	243952201	+	2.59e-09	1.13e-07	-29.6635	930	82338	ENSRNOT00000091469	-	ENSRNOG00000051702	AABR07013558.1
chr2	250481736	250481736	+	2.38e-33	4.08e-30	32.9177	931	31367	ENSRNOT00000080436	+	ENSRNOG00000054579	AABR07013689.1
chr2	251882464	251882464	-	7.85e-40	1.93e-36	-34.0847	932	19397	ENSRNOT00000036282	+	ENSRNOG00000026186	Syde2	synapse defective Rho GTPase homolog 2 [Source:RGD Symbol;Acc:1564206]
chr2	251955311	251955311	+	5.06e-30	6.93e-27	32.6013	933	15458	ENSRNOT00000020141	-	ENSRNOG00000014893	Wdr63	WD repeat domain 63 [Source:RGD Symbol;Acc:1563105]
chr2	252096418	252096418	+	7.28e-23	5.02e-20	-26.9315	934	5751	ENSRNOT00000020656	+	ENSRNOG00000015260	Lpar3	lysophosphatidic acid receptor 3 [Source:RGD Symbol;Acc:620565]
chr2	252099150	252099150	-	1.96e-06	3.38e-05	-31.044	935	8483	ENSRNOT00000020656	+	ENSRNOG00000015260	Lpar3	lysophosphatidic acid receptor 3 [Source:RGD Symbol;Acc:620565]
chr2	252758632	252758632	+	4.4e-07	9.51e-06	25.8127	936	-12385	ENSRNOT00000075452	+	ENSRNOG00000031997	Ttll7	tubulin tyrosine ligase like 7 [Source:RGD Symbol;Acc:1566117]
chr2	254334546	254334546	-	7.82e-26	7.35e-23	32.5911	937	-6622	ENSRNOT00000093069	+	ENSRNOG00000062173	Rn60_2_2544.1
chr2	258801390	258801390	+	2.64e-45	8.05e-42	-28.7366	938	18301	ENSRNOT00000078408	+	ENSRNOG00000059248	AABR07013841.1
chr2	258937119	258937119	+	9.96e-16	2.24e-13	28.9526	939	-4920	ENSRNOT00000045905	-	ENSRNOG00000032660	Adgrl2	adhesion G protein-coupled receptor L2 [Source:RGD Symbol;Acc:620835]
chr2	259491892	259491892	-	7.66e-41	1.94e-37	28.2786	940	-3047	ENSRNOT00000017616	-	ENSRNOG00000013200	Rn50_2_2782.1
chr2	259911665	259911665	-	4.87e-09	1.96e-07	32.9397	941	-2537	ENSRNOT00000076564	+	ENSRNOG00000051329	LOC103691740	uncharacterized LOC103691740 [Source:RGD Symbol;Acc:9399543]
chr20	3570732	3570732	-	8.86e-24	6.76e-21	29.943	942	11907	ENSRNOT00000088130	+	ENSRNOG00000057125	Ddr1	discoidin domain receptor tyrosine kinase 1 [Source:RGD Symbol;Acc:2252]
chr20	3849766	3849766	+	3.14e-16	7.8e-14	-26.9625	943	19392	ENSRNOT00000085547	+	ENSRNOG00000000463	Col11a2	collagen type XI alpha 2 chain [Source:RGD Symbol;Acc:2373]
chr20	3897129	3897129	-	5.21e-27	5.43e-24	40.5658	944	6474	ENSRNOT00000088132	+	ENSRNOG00000026762	RT1-DOa	RT1 class II, locus DOa [Source:RGD Symbol;Acc:3477]
chr20	4016197	4016197	-	3.35e-17	9.86e-15	-25.7737	945	-4120	ENSRNOT00000000526	+	ENSRNOG00000000454	RT1-DOb	RT1 class II, locus DOb [Source:RGD Symbol;Acc:1595814]
chr20	4083820	4083820	+	3.78e-17	1.1e-14	-28.0192	946	-3798	ENSRNOT00000000522	+	ENSRNOG00000033215	RT1-Db1	RT1 class II, locus Db1 [Source:RGD Symbol;Acc:1593282]
chr20	4145010	4145010	+	1.19e-18	4.43e-16	31.366	947	1691	ENSRNOT00000060366	+	ENSRNOG00000028541	Btnl2	butyrophilin-like 2 [Source:RGD Symbol;Acc:620731]
chr20	4150197	4150197	+	2.14e-34	3.93e-31	-35.8227	948	-6661	ENSRNOT00000039553	+	ENSRNOG00000039396	Btnl3	butyrophilin-like 3 [Source:RGD Symbol;Acc:1303262]
chr20	4332878	4332878	-	5.55e-11	3.93e-09	-39.2272	949	3069	ENSRNOT00000000513	+	ENSRNOG00000000442	Notch4	notch 4 [Source:RGD Symbol;Acc:1303282]
chr20	4438411	4438411	-	3.63e-07	8.08e-06	29.5275	950	1994	ENSRNOT00000077635	+	ENSRNOG00000033581	Tnxb	tenascin XB [Source:RGD Symbol;Acc:1594402]
chr20	4438415	4438415	-	1.24e-09	5.98e-08	36.4745	951	1998	ENSRNOT00000077635	+	ENSRNOG00000033581	Tnxb	tenascin XB [Source:RGD Symbol;Acc:1594402]
chr20	4450831	4450831	-	2.39e-22	1.53e-19	-27.6837	952	-2559	ENSRNOT00000082951	+	ENSRNOG00000033581	Tnxb	tenascin XB [Source:RGD Symbol;Acc:1594402]
chr20	4589626	4589626	-	8.35e-19	3.21e-16	-25.0778	953	-3763	ENSRNOT00000001174	+	ENSRNOG00000000878	Slc44a4	solute carrier family 44, member 4 [Source:RGD Symbol;Acc:1303167]
chr20	5453586	5453586	-	5.59e-25	4.8e-22	-32.4386	954	2047	ENSRNOT00000000552	-	ENSRNOG00000031171	Wdr46	WD repeat domain 46 [Source:RGD Symbol;Acc:2209]
chr20	5457371	5457371	+	8.18e-13	9.3e-11	34.5085	955	1138	ENSRNOT00000092555	+	ENSRNOG00000000473	Pfdn6	prefoldin subunit 6 [Source:RGD Symbol;Acc:1303006]
chr20	5460458	5460458	+	1.21e-22	8.09e-20	35.3715	956	536	ENSRNOT00000092380	-	ENSRNOG00000000474	Rgl2	ral guanine nucleotide dissociation stimulator-like 2 [Source:RGD Symbol;Acc:1302985]
chr20	6077875	6077875	+	4.56e-22	2.78e-19	27.2833	957	7070	ENSRNOT00000092463	+	ENSRNOG00000028641	Brpf3	bromodomain and PHD finger containing, 3 [Source:RGD Symbol;Acc:1306868]
chr20	6417854	6417854	-	2.51e-20	1.22e-17	30.7801	958	20834	ENSRNOT00000002553	+	ENSRNOG00000001869	Rab44	RAB44, member RAS oncogene family [Source:RGD Symbol;Acc:1560150]
chr20	6434138	6434138	+	1.44e-07	3.66e-06	31.4148	959	37118	ENSRNOT00000002553	+	ENSRNOG00000001869	Rab44	RAB44, member RAS oncogene family [Source:RGD Symbol;Acc:1560150]
chr20	6953672	6953672	-	1.83e-16	4.74e-14	-25.31	960	7472	ENSRNOT00000000635	-	ENSRNOG00000000527	Mtch1	mitochondrial carrier 1 [Source:RGD Symbol;Acc:1309262]
chr20	7142908	7142908	+	2.17e-16	5.53e-14	26.078	961	-696	ENSRNOT00000078918	-	ENSRNOG00000054374	RGD1564450	RGD1564450 [Source:RGD Symbol;Acc:1564450]
chr20	7276580	7276580	-	1.75e-10	1.08e-08	27.0403	962	-3240	ENSRNOT00000090820	+	ENSRNOG00000054603	Pacsin1	protein kinase C and casein kinase substrate in neurons 1 [Source:RGD Symbol;Acc:3247]
chr20	7283153	7283153	-	4.1e-17	1.19e-14	-33.0721	963	3335	ENSRNOT00000090820	+	ENSRNOG00000054603	Pacsin1	protein kinase C and casein kinase substrate in neurons 1 [Source:RGD Symbol;Acc:3247]
chr20	8662641	8662641	-	5.95e-26	5.66e-23	-36.7898	964	-33795	ENSRNOT00000085131	+	ENSRNOG00000059659	Zfand3	zinc finger AN1-type containing 3 [Source:RGD Symbol;Acc:1307113]
chr20	9016329	9016329	-	4.33e-32	6.78e-29	33.7503	965	20839	ENSRNOT00000091250	+	ENSRNOG00000057594	U6	U6 spliceosomal RNA [Source:RFAM;Acc:RF00026]
chr20	9091682	9091682	-	1.3e-40	3.25e-37	-32.2389	966	-81445	ENSRNOT00000088409	+	ENSRNOG00000060173	AABR07044520.1
chr20	9230878	9230878	+	3.57e-07	7.96e-06	-27.4565	967	18943	ENSRNOT00000000649	-	ENSRNOG00000000540	Btbd9	BTB domain containing 9 [Source:RGD Symbol;Acc:1306975]
chr20	9725058	9725058	-	3.14e-24	2.49e-21	-32.7293	968	-18211	ENSRNOT00000001533	+	ENSRNOG00000001158	Abcg1	ATP binding cassette subfamily G member 1 [Source:RGD Symbol;Acc:620294]
chr20	10990641	10990641	+	1.65e-24	1.34e-21	29.1533	969	4735	ENSRNOT00000084113	+	ENSRNOG00000060751	AABR07044574.1
chr20	11185030	11185030	-	3.42e-22	2.14e-19	30.2692	970	16734	ENSRNOT00000032240	+	ENSRNOG00000023210	Trappc10	trafficking protein particle complex 10 [Source:RGD Symbol;Acc:1311263]
chr20	11225157	11225157	+	8.39e-62	4.13e-58	36.2906	971	-3687	ENSRNOT00000001605	+	ENSRNOG00000001210	Pwp2	PWP2 periodic tryptophan protein homolog (yeast) [Source:RGD Symbol;Acc:1582817]
chr20	11403743	11403743	+	9.23e-19	3.51e-16	35.3071	972	9868	ENSRNOT00000001625	+	ENSRNOG00000001214	Pfkl	phosphofructokinase, liver type [Source:RGD Symbol;Acc:3311]
chr20	11403744	11403744	-	5.16e-25	4.46e-22	40.6501	973	9869	ENSRNOT00000001625	+	ENSRNOG00000001214	Pfkl	phosphofructokinase, liver type [Source:RGD Symbol;Acc:3311]
chr20	11458716	11458716	-	3.69e-21	2.01e-18	34.3182	974	-19374	ENSRNOT00000088985	+	ENSRNOG00000057911	snoZ6	Z6 small nucleolar RNA [Source:RFAM;Acc:RF00285]
chr20	11683602	11683602	+	8.61e-14	1.25e-11	-33.2979	975	27637	ENSRNOT00000064565	+	ENSRNOG00000043302	LOC690478	similar to keratin associated protein 10-7 [Source:RGD Symbol;Acc:1596032]
chr20	13808110	13808110	+	1.99e-20	9.82e-18	43.5979	976	9010	ENSRNOT00000001669	+	ENSRNOG00000049771	Gstt1	glutathione S-transferase theta 1 [Source:RGD Symbol;Acc:2765]
chr20	13984361	13984361	-	9.2e-34	1.62e-30	40.9728	977	-5622	ENSRNOT00000085676	+	ENSRNOG00000053255	U6	U6 spliceosomal RNA [Source:RFAM;Acc:RF00026]
chr20	14049279	14049279	-	5.72e-10	3.04e-08	-26.6641	978	-1186	ENSRNOT00000074783	+	ENSRNOG00000046428	Lrrc75b	leucine rich repeat containing 75B [Source:RGD Symbol;Acc:2318441]
chr20	14049328	14049328	-	1.93e-12	2.01e-10	-29.5848	979	-1137	ENSRNOT00000074783	+	ENSRNOG00000046428	Lrrc75b	leucine rich repeat containing 75B [Source:RGD Symbol;Acc:2318441]
chr20	14479094	14479094	-	4.4e-18	1.5e-15	32.5924	980	66679	ENSRNOT00000001766	-	ENSRNOG00000001304	Bcr	BCR, RhoGEF and GTPase activating protein [Source:RGD Symbol;Acc:1307993]
chr20	14627194	14627194	-	4.42e-19	1.79e-16	27.1513	981	-7176	ENSRNOT00000001779	-	ENSRNOG00000001313	Gnaz	G protein subunit alpha z [Source:RGD Symbol;Acc:2717]
chr20	18084398	18084398	-	5.49e-54	2.29e-50	-59.0136	982	-23738	ENSRNOT00000070925	-	ENSRNOG00000047276
chr20	18350632	18350632	-	6.26e-11	4.37e-09	27.7473	983	86763	ENSRNOT00000079406	-	ENSRNOG00000056799	AABR07044724.1
chr20	18350643	18350643	-	3.74e-13	4.65e-11	27.4048	984	86752	ENSRNOT00000079406	-	ENSRNOG00000056799	AABR07044724.1
chr20	18361586	18361586	-	7.37e-13	8.47e-11	28.5488	985	75809	ENSRNOT00000079406	-	ENSRNOG00000056799	AABR07044724.1
chr20	19787956	19787956	-	9.71e-10	4.83e-08	-25.1409	986	37195	ENSRNOT00000032159	-	ENSRNOG00000024019	Ccdc6	coiled-coil domain containing 6 [Source:RGD Symbol;Acc:1587433]
chr20	19788000	19788000	-	1.93e-15	4.07e-13	-33.1439	987	37151	ENSRNOT00000032159	-	ENSRNOG00000024019	Ccdc6	coiled-coil domain containing 6 [Source:RGD Symbol;Acc:1587433]
chr20	19788003	19788003	-	1.27e-12	1.38e-10	-31.2948	988	37148	ENSRNOT00000032159	-	ENSRNOG00000024019	Ccdc6	coiled-coil domain containing 6 [Source:RGD Symbol;Acc:1587433]
chr20	19788009	19788009	-	3.22e-11	2.42e-09	-29.9127	989	37142	ENSRNOT00000032159	-	ENSRNOG00000024019	Ccdc6	coiled-coil domain containing 6 [Source:RGD Symbol;Acc:1587433]
chr20	21106908	21106908	+	1.21e-18	4.5e-16	30.0547	990	85130	ENSRNOT00000087778	-	ENSRNOG00000054048	AABR07044804.1
chr20	21770424	21770424	-	1.82e-10	1.11e-08	28.0697	991	-76772	ENSRNOT00000076069	+	ENSRNOG00000000635	Arid5b	AT-rich interaction domain 5B [Source:RGD Symbol;Acc:1311735]
chr20	21798053	21798053	+	3.92e-13	4.84e-11	25.7632	992	-49143	ENSRNOT00000076069	+	ENSRNOG00000000635	Arid5b	AT-rich interaction domain 5B [Source:RGD Symbol;Acc:1311735]
chr20	21959778	21959778	+	4.64e-08	1.38e-06	25.9243	993	44432	ENSRNOT00000086250	-	ENSRNOG00000000636	Rtkn2	rhotekin 2 [Source:RGD Symbol;Acc:1304834]
chr20	28437357	28437357	-	3.67e-11	2.72e-09	-27.6423	994	71371	ENSRNOT00000089619	+	ENSRNOG00000056428	AABR07044962.1
chr20	29736401	29736401	+	3.94e-11	2.9e-09	-25.4049	995	2106	ENSRNOT00000000697	-	ENSRNOG00000000572	Chst3	carbohydrate sulfotransferase 3 [Source:RGD Symbol;Acc:620355]
chr20	30171201	30171201	+	2.41e-20	1.17e-17	31.9595	996	92542	ENSRNOT00000091080	-	ENSRNOG00000061835	AABR07044980.1
chr20	30307007	30307007	+	1.73e-09	7.97e-08	25.155	997	20355	ENSRNOT00000000689	-	ENSRNOG00000000568	Slc29a3	solute carrier family 29 member 3 [Source:RGD Symbol;Acc:727811]
chr20	30959742	30959742	+	4.58e-36	9.42e-33	31.0659	998	-12259	ENSRNOT00000065614	-	ENSRNOG00000000561	Pald1	phosphatase domain containing, paladin 1 [Source:RGD Symbol;Acc:1305933]
chr20	31554578	31554578	+	1.54e-21	8.79e-19	27.2408	999	43253	ENSRNOT00000085877	-	ENSRNOG00000000552	Col13a1	collagen type XIII alpha 1 chain [Source:RGD Symbol;Acc:1595704]
chr20	31591265	31591265	+	3.86e-23	2.74e-20	28.1427	1000	6566	ENSRNOT00000085877	-	ENSRNOG00000000552	Col13a1	collagen type XIII alpha 1 chain [Source:RGD Symbol;Acc:1595704]
chr20	37883050	37883050	+	7.79e-12	6.92e-10	36.2555	1001	6402	ENSRNOT00000001054	+	ENSRNOG00000000805	Gja1	gap junction protein, alpha 1 [Source:RGD Symbol;Acc:2690]
chr20	39013589	39013589	-	3.56e-07	7.94e-06	-25.37	1002	-28554	ENSRNOT00000001066	-	ENSRNOG00000029360	Serinc1	serine incorporator 1 [Source:RGD Symbol;Acc:727843]
chr20	43087516	43087516	+	6.95e-11	4.79e-09	26.24	1003	20683	ENSRNOT00000000742	-	ENSRNOG00000000604	Hdac2	histone deacetylase 2 [Source:RGD Symbol;Acc:619976]
chr20	43509008	43509008	-	4.98e-43	1.38e-39	-40.9252	1004	-19311	ENSRNOT00000077413	+	ENSRNOG00000052532	AABR07045334.1
chr20	43592676	43592676	-	1.52e-55	6.68e-52	-40.1073	1005	8555	ENSRNOT00000042191	+	ENSRNOG00000032548	AABR07045337.1
chr20	44633652	44633652	+	5.3e-09	2.11e-07	-29.6922	1006	-16442	ENSRNOT00000076517	-	ENSRNOG00000051272	Rn50_20_0464.2
chr20	45753466	45753466	-	2.18e-12	2.24e-10	-25.1202	1007	62475	ENSRNOT00000073276	-	ENSRNOG00000049580	Gpr6	G protein-coupled receptor 6 [Source:RGD Symbol;Acc:70939]
chr20	46566688	46566688	-	1.15e-07	3.02e-06	25.3634	1008	2230	ENSRNOT00000082238	-	ENSRNOG00000052435	7SK	7SK RNA [Source:RFAM;Acc:RF00100]
chr20	47267303	47267303	+	1.04e-27	1.17e-24	-32.1009	1009	13641	ENSRNOT00000075924	+	ENSRNOG00000046705	Snx3	sorting nexin 3 [Source:RGD Symbol;Acc:1595151]
chr20	47618001	47618001	-	1.03e-15	2.31e-13	-25.268	1010	21328	ENSRNOT00000064905	+	ENSRNOG00000026110	Scml4	sex comb on midleg-like 4 (Drosophila) [Source:RGD Symbol;Acc:1310898]
chr20	48331079	48331079	+	5.57e-11	3.95e-09	27.2275	1011	-4461	ENSRNOT00000000352	+	ENSRNOG00000000321	Cd24	CD24 molecule [Source:RGD Symbol;Acc:2298]
chr20	48487971	48487971	+	2.83e-08	9e-07	-26.1762	1012	15928	ENSRNOT00000073091	-	ENSRNOG00000047476	Wasf1	WAS protein family, member 1 [Source:RGD Symbol;Acc:1561954]
chr20	48935411	48935411	+	4.53e-26	4.35e-23	36.3751	1013	34089	ENSRNOT00000036753	-	ENSRNOG00000025998	Aim1	absent in melanoma 1 [Source:RGD Symbol;Acc:1308629]
chr20	50176964	50176964	-	5.04e-12	4.7e-10	25.0917	1014	4348	ENSRNOT00000091456	+	ENSRNOG00000051061	Prep	prolyl endopeptidase [Source:RGD Symbol;Acc:620841]
chr20	55850624	55850624	+	4.11e-18	1.41e-15	31.0362	1015	141702	ENSRNOT00000086208	+	ENSRNOG00000055472	AABR07045658.1
chr3	2257068	2257068	-	1.19e-07	3.1e-06	27.3304	1016	-5185	ENSRNOT00000042100	+	ENSRNOG00000008810	Nsmf	NMDA receptor synaptonuclear signaling and neuronal migration factor [Source:RGD Symbol;Acc:619819]
chr3	3908176	3908176	-	1.08e-21	6.27e-19	-47.4212	1017	-17419	ENSRNOT00000064083	-	ENSRNOG00000019122	Sec16a	SEC16 homolog A, endoplasmic reticulum export factor [Source:RGD Symbol;Acc:2322350]
chr3	3929739	3929739	+	5.29e-06	7.8e-05	-26.8639	1018	21287	ENSRNOT00000026212	-	ENSRNOG00000019322	Notch1	notch 1 [Source:RGD Symbol;Acc:3187]
chr3	6021784	6021784	-	1.04e-25	9.73e-23	-26.5948	1019	-4188	ENSRNOT00000065867	-	ENSRNOG00000007681	Brd3	bromodomain containing 3 [Source:RGD Symbol;Acc:1308925]
chr3	6310970	6310970	-	1.32e-08	4.67e-07	26.0388	1020	99183	ENSRNOT00000012892	+	ENSRNOG00000009446	Rxra	retinoid X receptor alpha [Source:RGD Symbol;Acc:3610]
chr3	7594670	7594670	+	6.91e-23	4.78e-20	25.9741	1021	37676	ENSRNOT00000049889	-	ENSRNOG00000028805	Cfap77	cilia and flagella associated protein 77 [Source:RGD Symbol;Acc:1564114]
chr3	7612356	7612356	+	2.55e-16	6.43e-14	-27.0542	1022	19990	ENSRNOT00000049889	-	ENSRNOG00000028805	Cfap77	cilia and flagella associated protein 77 [Source:RGD Symbol;Acc:1564114]
chr3	8407138	8407138	+	2.1e-11	1.67e-09	41.033	1023	-289	ENSRNOT00000053575	+	ENSRNOG00000035452	Mir2964	microRNA 2964 [Source:RGD Symbol;Acc:4888575]
chr3	8407149	8407149	+	3.97e-07	8.71e-06	31.2857	1024	-278	ENSRNOT00000053575	+	ENSRNOG00000035452	Mir2964	microRNA 2964 [Source:RGD Symbol;Acc:4888575]
chr3	8407175	8407175	+	4.78e-08	1.41e-06	33.5385	1025	-252	ENSRNOT00000053575	+	ENSRNOG00000035452	Mir2964	microRNA 2964 [Source:RGD Symbol;Acc:4888575]
chr3	11793156	11793156	+	2.42e-14	3.99e-12	-29.6335	1026	-2473	ENSRNOT00000030694	+	ENSRNOG00000022514	Tor2a	torsin family 2, member A [Source:RGD Symbol;Acc:1359111]
chr3	12002173	12002173	+	6.41e-15	1.2e-12	-31.558	1027	5398	ENSRNOT00000060186	-	ENSRNOG00000022312	Lrsam1	leucine rich repeat and sterile alpha motif containing 1 [Source:RGD Symbol;Acc:1564403]
chr3	13215608	13215608	-	1.81e-29	2.34e-26	39.071	1028	220372	ENSRNOT00000029600	-	ENSRNOG00000022162	Pbx3	PBX homeobox 3 [Source:RGD Symbol;Acc:1307198]
chr3	13215611	13215611	-	3.27e-16	8.09e-14	29.1648	1029	220369	ENSRNOT00000029600	-	ENSRNOG00000022162	Pbx3	PBX homeobox 3 [Source:RGD Symbol;Acc:1307198]
chr3	13215647	13215647	-	3.8e-16	9.26e-14	29.1569	1030	220333	ENSRNOT00000029600	-	ENSRNOG00000022162	Pbx3	PBX homeobox 3 [Source:RGD Symbol;Acc:1307198]
chr3	14529231	14529231	+	2.69e-05	0.000303188	-25.045	1031	9011	ENSRNOT00000025904	-	ENSRNOG00000019147	Stom	stomatin [Source:RGD Symbol;Acc:1305109]
chr3	14575107	14575107	+	5.92e-27	6.13e-24	34.2983	1032	-3468	ENSRNOT00000060013	-	ENSRNOG00000042373	Ggta1l1	glycoprotein, alpha-galactosyltransferase 1-like 1 [Source:RGD Symbol;Acc:1565200]
chr3	14575255	14575255	-	5.66e-11	4e-09	35.3646	1033	-3616	ENSRNOT00000060013	-	ENSRNOG00000042373	Ggta1l1	glycoprotein, alpha-galactosyltransferase 1-like 1 [Source:RGD Symbol;Acc:1565200]
chr3	14575257	14575257	-	2.02e-13	2.66e-11	39.1475	1034	-3618	ENSRNOT00000060013	-	ENSRNOG00000042373	Ggta1l1	glycoprotein, alpha-galactosyltransferase 1-like 1 [Source:RGD Symbol;Acc:1565200]
chr3	14648997	14648997	+	2.82e-27	3.02e-24	-29.368	1035	-4047	ENSRNOT00000085756	-	ENSRNOG00000019179	Ggta1	glycoprotein, alpha-galactosyltransferase 1 [Source:RGD Symbol;Acc:629476]
chr3	14648998	14648998	-	1.12e-18	4.19e-16	-29.261	1036	-4048	ENSRNOT00000085756	-	ENSRNOG00000019179	Ggta1	glycoprotein, alpha-galactosyltransferase 1 [Source:RGD Symbol;Acc:629476]
chr3	14841411	14841411	+	2.36e-06	3.95e-05	-25.219	1037	-48099	ENSRNOT00000080760	+	ENSRNOG00000055226	Dab2ip	DAB2 interacting protein [Source:RGD Symbol;Acc:621686]
chr3	14842872	14842872	+	6.13e-07	1.26e-05	26.985	1038	-46638	ENSRNOT00000080760	+	ENSRNOG00000055226	Dab2ip	DAB2 interacting protein [Source:RGD Symbol;Acc:621686]
chr3	15238472	15238472	+	3.86e-39	9.26e-36	-33.719	1039	40174	ENSRNOT00000032204	-	ENSRNOG00000019339	Ttll11	tubulin tyrosine ligase like11 [Source:RGD Symbol;Acc:1588742]
chr3	15772292	15772292	+	4.12e-07	8.98e-06	-26.9707	1040	186	ENSRNOT00000010275	+	ENSRNOG00000007816	AC131483.1
chr3	22763540	22763540	-	2.86e-20	1.38e-17	26.5211	1041	-16595	ENSRNOT00000088694	+	ENSRNOG00000053236	AABR07051813.1
chr3	24328051	24328051	-	1.65e-25	1.51e-22	-34.1398	1042	136047	ENSRNOT00000090413	+	ENSRNOG00000057796	U7	U7 small nuclear RNA [Source:RFAM;Acc:RF00066]
chr3	25190678	25190678	+	7.18e-36	1.46e-32	-32.4042	1043	12304	ENSRNOT00000089803	-	ENSRNOG00000057577	uc_338	TUC338 [Source:RFAM;Acc:RF02271]
chr3	25190679	25190679	-	2.97e-63	1.52e-59	-38.455	1044	12303	ENSRNOT00000089803	-	ENSRNOG00000057577	uc_338	TUC338 [Source:RFAM;Acc:RF02271]
chr3	32588789	32588789	-	9.87e-07	1.89e-05	-28.4884	1045	-173070	ENSRNOT00000085449	+	ENSRNOG00000058684	Metazoa_SRP	Metazoan signal recognition particle RNA [Source:RFAM;Acc:RF00017]
chr3	34489278	34489278	-	1.75e-32	2.84e-29	32.969	1046	-66681	ENSRNOT00000085498	+	ENSRNOG00000055571	SNORA17	Small nucleolar RNA SNORA17 [Source:RFAM;Acc:RF00560]
chr3	35028708	35028708	+	3.26e-08	1.02e-06	-26.738	1047	8853	ENSRNOT00000074833	+	ENSRNOG00000050109	AABR07052071.1
chr3	38440035	38440035	-	5.56e-16	1.31e-13	-26.6173	1048	-9827	ENSRNOT00000078521	+	ENSRNOG00000054461	RNaseP_nuc	Nuclear RNase P [Source:RFAM;Acc:RF00009]
chr3	39745216	39745216	-	1.23e-11	1.04e-09	31.7984	1049	-101225	ENSRNOT00000090613	-	ENSRNOG00000053199	U6	U6 spliceosomal RNA [Source:RFAM;Acc:RF00026]
chr3	43053777	43053777	-	1.95e-21	1.1e-18	-36.6375	1050	32923	ENSRNOT00000077998	-	ENSRNOG00000052670	U6	U6 spliceosomal RNA [Source:RFAM;Acc:RF00026]
chr3	45887613	45887613	-	2.41e-27	2.62e-24	-41.8097	1051	67837	ENSRNOT00000008168	-	ENSRNOG00000005990	Wdsub1	WD repeat, sterile alpha motif and U-box domain containing 1 [Source:RGD Symbol;Acc:1359296]
chr3	46494064	46494064	-	5.32e-32	8.24e-29	34.6437	1052	-36864	ENSRNOT00000010683	-	ENSRNOG00000007012	Ly75	lymphocyte antigen 75 [Source:RGD Symbol;Acc:1565962]
chr3	46494934	46494934	+	1.5e-10	9.4e-09	-29.3651	1053	-37734	ENSRNOT00000010683	-	ENSRNOG00000007012	Ly75	lymphocyte antigen 75 [Source:RGD Symbol;Acc:1565962]
chr3	46748686	46748686	-	3.75e-12	3.61e-10	25.7494	1054	-21729	ENSRNOT00000086576	-	ENSRNOG00000008346	Itgb6	integrin subunit beta 6 [Source:RGD Symbol;Acc:1303119]
chr3	54327430	54327430	+	8.39e-36	1.69e-32	-32.5813	1055	73483	ENSRNOT00000010018	+	ENSRNOG00000007625	B3galt1	Beta-1,3-galactosyltransferase 1 [Source:RGD Symbol;Acc:1311898]
chr3	56544789	56544789	+	7.87e-10	4.02e-08	27.9305	1056	189360	ENSRNOT00000037188	+	ENSRNOG00000030022	Myo3b	myosin IIIB [Source:RGD Symbol;Acc:1560313]
chr3	59990762	59990762	+	2.99e-34	5.44e-31	-26.2928	1057	8805	ENSRNOT00000030460	+	ENSRNOG00000028187	Sp9	Sp9 transcription factor [Source:RGD Symbol;Acc:1559457]
chr3	60124539	60124539	-	3.12e-05	0.000343491	-26.3732	1058	-19298	ENSRNOT00000025158	-	ENSRNOG00000018485	Gpr155	G protein-coupled receptor 155 [Source:RGD Symbol;Acc:1309162]
chr3	60139164	60139164	-	3.22e-09	1.37e-07	26.5217	1059	26850	ENSRNOT00000024922	-	ENSRNOG00000018406	Wipf1	WAS/WASL interacting protein family, member 1 [Source:RGD Symbol;Acc:620887]
chr3	61128914	61128914	-	1.77e-14	3e-12	26.5858	1060	4231	ENSRNOT00000091599	+	ENSRNOG00000051466	AABR07052550.1
chr3	62626691	62626691	-	1.54e-72	9.4e-69	-33.1242	1061	-3942	ENSRNOT00000092210	-	ENSRNOG00000057884	AABR07052573.1
chr3	66501095	66501095	-	7.01e-06	9.87e-05	26.9764	1062	-64428	ENSRNOT00000086267	-	ENSRNOG00000060951	Rn50_3_0730.2
chr3	69298734	69298734	+	7.45e-50	2.65e-46	50.3178	1063	-30938	ENSRNOT00000086000	-	ENSRNOG00000060480	AABR07052686.1
chr3	69298735	69298735	-	3.35e-43	9.42e-40	44.3812	1064	-30939	ENSRNOT00000086000	-	ENSRNOG00000060480	AABR07052686.1
chr3	75368478	75368478	-	1e-25	9.39e-23	27.7467	1065	-10973	ENSRNOT00000071725	+	ENSRNOG00000048361	Olr558	olfactory receptor 558 [Source:RGD Symbol;Acc:1333235]
chr3	82300396	82300396	+	5.02e-61	2.43e-57	-36.7953	1066	-8127	ENSRNOT00000063432	-	ENSRNOG00000041679	5S_rRNA	5S ribosomal RNA [Source:RFAM;Acc:RF00001]
chr3	82642166	82642166	+	2.57e-32	4.07e-29	-31.0096	1067	17285	ENSRNOT00000063387	+	ENSRNOG00000049754	AABR07052895.1
chr3	83662902	83662902	-	3.04e-16	7.55e-14	26.8051	1068	-31209	ENSRNOT00000077474	-	ENSRNOG00000060026	SNORA64	Small nucleolar RNA SNORA64/SNORA10 family [Source:RFAM;Acc:RF00264]
chr3	92901828	92901828	+	8.52e-12	7.49e-10	27.5246	1069	31898	ENSRNOT00000009552	-	ENSRNOG00000006947	Pdhx	pyruvate dehydrogenase complex, component X [Source:RGD Symbol;Acc:1566332]
chr3	94252136	94252136	-	9.01e-17	2.46e-14	26.8823	1070	-69423	ENSRNOT00000015073	-	ENSRNOG00000011132	LOC100362814	hypothetical protein LOC100362814 [Source:RGD Symbol;Acc:2323964]
chr3	108724002	108724002	-	1.68e-69	9.74e-66	-41.3743	1071	-3221	ENSRNOT00000077088	-	ENSRNOG00000053580	AABR07053471.1
chr3	109252408	109252408	-	1.12e-27	1.26e-24	29.5599	1072	-79007	ENSRNOT00000082123	+	ENSRNOG00000058690	AABR07053479.1
chr3	109817910	109817910	+	1.54e-41	4e-38	-34.4642	1073	-2239	ENSRNOT00000085500	-	ENSRNOG00000056645	AABR07053483.1
chr3	111112093	111112093	+	1.23e-20	6.25e-18	30.3038	1074	14769	ENSRNOT00000018717	+	ENSRNOG00000013689	Vps18	VPS18 CORVET/HOPS core subunit [Source:RGD Symbol;Acc:1311556]
chr3	111353749	111353749	-	1.61e-05	0.000197206	25.1872	1075	671	ENSRNOT00000038365	-	ENSRNOG00000025360	Exd1	exonuclease 3'-5' domain containing 1 [Source:RGD Symbol;Acc:1561009]
chr3	113609577	113609577	+	5.57e-10	2.97e-08	25.8768	1076	-83714	ENSRNOT00000046659	-	ENSRNOG00000016189	Frmd5	FERM domain containing 5 [Source:RGD Symbol;Acc:1561554]
chr3	114730114	114730114	-	1.66e-21	9.41e-19	31.4126	1077	-1705	ENSRNOT00000000181	-	ENSRNOG00000000168	Gatm	glycine amidinotransferase [Source:RGD Symbol;Acc:71090]
chr3	116590147	116590147	+	9.89e-13	1.1e-10	27.3412	1078	-309731	ENSRNOT00000090802	+	ENSRNOG00000004812	Sema6d	semaphorin 6D [Source:RGD Symbol;Acc:1310910]
chr3	117650373	117650373	-	7.24e-23	5e-20	-29.8471	1079	-115588	ENSRNOT00000031588	+	ENSRNOG00000024256	AABR07053635.1
chr3	117797644	117797644	-	1.35e-10	8.56e-09	-27.2803	1080	21410	ENSRNOT00000087002	-	ENSRNOG00000058578	LOC102555758	uncharacterized LOC102555758 [Source:RGD Symbol;Acc:7515008]
chr3	118984816	118984816	+	4.17e-27	4.38e-24	-33.4525	1081	-1767	ENSRNOT00000077247	+	ENSRNOG00000055244	U6	U6 spliceosomal RNA [Source:RFAM;Acc:RF00026]
chr3	119570073	119570073	-	2.91e-17	8.66e-15	-25.6326	1082	8785	ENSRNOT00000015843	+	ENSRNOG00000011778	Blvra	biliverdin reductase A [Source:RGD Symbol;Acc:620721]
chr3	121302348	121302348	+	5.77e-10	3.06e-08	26.6434	1083	-15481	ENSRNOT00000091104	+	ENSRNOG00000060240	SNORA25	Small nucleolar RNA SNORA25 [Source:RFAM;Acc:RF00402]
chr3	121855653	121855653	+	3.32e-25	2.93e-22	39.7258	1084	-19568	ENSRNOT00000006113	-	ENSRNOG00000004575	Il1a	interleukin 1 alpha [Source:RGD Symbol;Acc:2890]
chr3	123052856	123052856	-	1.08e-18	4.05e-16	26.0091	1085	21551	ENSRNOT00000080379	+	ENSRNOG00000021223	Ptpra	protein tyrosine phosphatase, receptor type, A [Source:RGD Symbol;Acc:3450]
chr3	123598279	123598279	+	3.47e-12	3.38e-10	25.2028	1086	9074	ENSRNOT00000051404	-	ENSRNOG00000021242	Adam33	ADAM metallopeptidase domain 33 [Source:RGD Symbol;Acc:1305278]
chr3	123715092	123715092	-	2.23e-10	1.33e-08	-27.5734	1087	3341	ENSRNOT00000028861	-	ENSRNOG00000021247	Spef1	sperm flagellar 1 [Source:RGD Symbol;Acc:1311267]
chr3	123967829	123967829	-	2.07e-33	3.58e-30	-29.9028	1088	-10639	ENSRNOT00000079067	-	ENSRNOG00000054703	RNaseP_nuc	Nuclear RNase P [Source:RFAM;Acc:RF00009]
chr3	124929373	124929373	+	1.69e-15	3.62e-13	43.8	1089	9979	ENSRNOT00000090455	-	ENSRNOG00000054047	U2	U2 spliceosomal RNA [Source:RFAM;Acc:RF00004]
chr3	128665702	128665702	-	2.07e-20	1.02e-17	-25.6348	1090	-91097	ENSRNOT00000042853	+	ENSRNOG00000033119	Plcb4	phospholipase C, beta 4 [Source:RGD Symbol;Acc:3345]
chr3	137157864	137157864	+	2.41e-15	4.96e-13	-30.9656	1091	3780	ENSRNOT00000034252	+	ENSRNOG00000028721	Otor	otoraplin [Source:RGD Symbol;Acc:1305253]
chr3	145842664	145842664	-	5.08e-38	1.15e-34	-30.8328	1092	11654	ENSRNOT00000007780	+	ENSRNOG00000005920	AABR07054266.1
chr3	147068769	147068769	+	3.75e-50	1.37e-46	37.5037	1093	-4391	ENSRNOT00000012690	+	ENSRNOG00000009528	Sdcbp2	syndecan binding protein 2 [Source:RGD Symbol;Acc:1307709]
chr3	147211537	147211537	-	1.49e-18	5.5e-16	-26.6152	1094	-14467	ENSRNOT00000012765	+	ENSRNOG00000009635	Tmem74b	transmembrane protein 74B [Source:RGD Symbol;Acc:1564048]
chr3	147395547	147395547	+	3.77e-154	9.01e-150	-56.7905	1095	-26548	ENSRNOT00000006786	+	ENSRNOG00000005008	Angpt4	angiopoietin 4 [Source:RGD Symbol;Acc:1307539]
chr3	147421651	147421651	-	3.05e-06	4.9e-05	25.7971	1096	-444	ENSRNOT00000006786	+	ENSRNOG00000005008	Angpt4	angiopoietin 4 [Source:RGD Symbol;Acc:1307539]
chr3	147477538	147477538	+	1.19e-15	2.62e-13	29.8143	1097	1935	ENSRNOT00000074295	-	ENSRNOG00000050946	Fam110a	family with sequence similarity 110, member A [Source:RGD Symbol;Acc:1308904]
chr3	147477562	147477562	+	1.07e-12	1.19e-10	27.5206	1098	1911	ENSRNOT00000074295	-	ENSRNOG00000050946	Fam110a	family with sequence similarity 110, member A [Source:RGD Symbol;Acc:1308904]
chr3	147820677	147820677	-	6.53e-84	5.33e-80	-63.1325	1099	-1107	ENSRNOT00000009840	-	ENSRNOG00000007319	Trib3	tribbles pseudokinase 3 [Source:RGD Symbol;Acc:708432]
chr3	147839778	147839778	+	1.51e-18	5.55e-16	26.1817	1100	10098	ENSRNOT00000081153	-	ENSRNOG00000023935	Nrsn2	neurensin 2 [Source:RGD Symbol;Acc:1586322]
chr3	147952487	147952487	+	2.06e-168	6.42e-164	-68.3042	1101	-392	ENSRNOT00000031922	+	ENSRNOG00000023384	Defb20	defensin beta 20 [Source:RGD Symbol;Acc:1565177]
chr3	150803534	150803534	-	2.5e-07	5.87e-06	-25.6111	1102	2247	ENSRNOT00000035060	+	ENSRNOG00000025443	Map1lc3a	microtubule-associated protein 1 light chain 3 alpha [Source:RGD Symbol;Acc:735183]
chr3	154665174	154665174	+	3.58e-14	5.66e-12	26.6055	1103	-37918	ENSRNOT00000018328	-	ENSRNOG00000012956	Tgm2	transglutaminase 2 [Source:RGD Symbol;Acc:621081]
chr3	155178262	155178262	-	5.12e-09	2.05e-07	28.6823	1104	14545	ENSRNOT00000051343	-	ENSRNOG00000029227	RGD1563145	similar to 60S ribosomal protein L13 [Source:RGD Symbol;Acc:1563145]
chr3	155267249	155267249	-	4.06e-10	2.25e-08	26.2821	1105	-2098	ENSRNOT00000021308	+	ENSRNOG00000015794	Fam83d	family with sequence similarity 83, member D [Source:RGD Symbol;Acc:1565583]
chr3	156405831	156405831	-	3.96e-06	6.1e-05	27.5507	1106	-28844	ENSRNOT00000087135	-	ENSRNOG00000061326	AABR07054487.1
chr3	156405836	156405836	-	1.34e-06	2.44e-05	27.18	1107	-28849	ENSRNOT00000087135	-	ENSRNOG00000061326	AABR07054487.1
chr3	156928169	156928169	+	2.99e-08	9.43e-07	-26.9683	1108	-22278	ENSRNOT00000022424	-	ENSRNOG00000016734	Emilin3	elastin microfibril interfacer 3 [Source:RGD Symbol;Acc:1309607]
chr3	159754579	159754579	-	5.39e-18	1.8e-15	26.0411	1109	21065	ENSRNOT00000010939	-	ENSRNOG00000008170	Jph2	junctophilin 2 [Source:RGD Symbol;Acc:1305196]
chr3	160265409	160265409	-	1.88e-35	3.71e-32	-43.8078	1110	-7213	ENSRNOT00000091997	+	ENSRNOG00000051794	SNORA17	Small nucleolar RNA SNORA17 [Source:RFAM;Acc:RF00560]
chr3	160306634	160306634	+	1.94e-52	7.71e-49	31.8538	1111	-5083	ENSRNOT00000014498	-	ENSRNOG00000010868	Rims4	regulating synaptic membrane exocytosis 4 [Source:RGD Symbol;Acc:628695]
chr3	160419907	160419907	+	4.14e-34	7.45e-31	-39.638	1112	9152	ENSRNOT00000055172	+	ENSRNOG00000012750	Pabpc1l	poly(A) binding protein, cytoplasmic 1-like [Source:RGD Symbol;Acc:1563142]
chr3	160419908	160419908	-	1.64e-25	1.5e-22	-33.1641	1113	9153	ENSRNOT00000055172	+	ENSRNOG00000012750	Pabpc1l	poly(A) binding protein, cytoplasmic 1-like [Source:RGD Symbol;Acc:1563142]
chr3	160530062	160530062	+	6.16e-51	2.33e-47	34.8798	1114	18733	ENSRNOT00000062502	-	ENSRNOG00000040749	5S_rRNA	5S ribosomal RNA [Source:RFAM;Acc:RF00001]
chr3	160542650	160542650	+	2.55e-28	3.01e-25	-25.1679	1115	6145	ENSRNOT00000062502	-	ENSRNOG00000040749	5S_rRNA	5S ribosomal RNA [Source:RFAM;Acc:RF00001]
chr3	160841126	160841126	-	2.09e-08	6.94e-07	31.2143	1116	-11038	ENSRNOT00000019127	+	ENSRNOG00000026295	Rbpjl	recombination signal binding protein for immunoglobulin kappa J region-like [Source:RGD Symbol;Acc:1304786]
chr3	161105899	161105899	+	1.72e-18	6.28e-16	-31.3799	1117	-4272	ENSRNOT00000042234	-	ENSRNOG00000036777	Wfdc16	WAP four-disulfide core domain 16 [Source:RGD Symbol;Acc:1596495]
chr3	164149380	164149380	-	4.26e-19	1.73e-16	-36.4725	1118	14391	ENSRNOT00000080796	-	ENSRNOG00000057313	SNORD22	Small nucleolar RNA SNORD22 [Source:RFAM;Acc:RF00099]
chr3	164783903	164783903	+	1.26e-07	3.27e-06	26.1283	1119	-38208	ENSRNOT00000014568	+	ENSRNOG00000010883	Pard6b	par-6 family cell polarity regulator beta [Source:RGD Symbol;Acc:1308205]
chr3	166187166	166187166	+	1.32e-21	7.63e-19	25.8564	1120	8874	ENSRNOT00000091229	+	ENSRNOG00000055504	U2	U2 spliceosomal RNA [Source:RFAM;Acc:RF00004]
chr3	169013895	169013895	+	1.08e-18	4.07e-16	-34.2825	1121	192906	ENSRNOT00000084074	+	ENSRNOG00000052268	AABR07054755.1
chr3	169013969	169013969	+	1.37e-23	1.03e-20	-27.312	1122	192980	ENSRNOT00000084074	+	ENSRNOG00000052268	AABR07054755.1
chr3	170852904	170852904	+	2.25e-09	1e-07	25.3757	1123	-79280	ENSRNOT00000087924	-	ENSRNOG00000052166	AABR07054822.1
chr3	171306773	171306773	-	4.93e-17	1.4e-14	25.2288	1124	-20237	ENSRNOT00000081036	-	ENSRNOG00000006314	Zbp1	Z-DNA binding protein 1 [Source:RGD Symbol;Acc:619956]
chr3	172094044	172094044	+	8.91e-10	4.48e-08	-25.3226	1125	-37192	ENSRNOT00000072910	+	ENSRNOG00000050019	AABR07054852.1
chr3	172099375	172099375	+	1.08e-25	1.01e-22	25.5047	1126	-31861	ENSRNOT00000072910	+	ENSRNOG00000050019	AABR07054852.1
chr3	173660655	173660655	+	2.37e-36	4.98e-33	31.1155	1127	-137890	ENSRNOT00000083726	+	ENSRNOG00000057996	Phactr3	phosphatase and actin regulator 3 [Source:RGD Symbol;Acc:1303029]
chr3	175241807	175241807	-	9.85e-12	8.52e-10	26.7601	1128	85883	ENSRNOT00000082981	-	ENSRNOG00000054497	Taf4	TATA-box binding protein associated factor 4 [Source:RGD Symbol;Acc:1588072]
chr3	175279766	175279766	+	4.68e-23	3.28e-20	-30.8628	1129	47924	ENSRNOT00000082981	-	ENSRNOG00000054497	Taf4	TATA-box binding protein associated factor 4 [Source:RGD Symbol;Acc:1588072]
chr3	175279781	175279781	+	1.66e-16	4.32e-14	-25.0539	1130	47909	ENSRNOT00000082981	-	ENSRNOG00000054497	Taf4	TATA-box binding protein associated factor 4 [Source:RGD Symbol;Acc:1588072]
chr3	175279895	175279895	-	4.42e-12	4.18e-10	27.1362	1131	47795	ENSRNOT00000082981	-	ENSRNOG00000054497	Taf4	TATA-box binding protein associated factor 4 [Source:RGD Symbol;Acc:1588072]
chr3	175765080	175765080	+	1.29e-64	6.83e-61	25.2454	1132	-4636	ENSRNOT00000080061	+	ENSRNOG00000057048	Mir1b	microRNA 1b [Source:RGD Symbol;Acc:9685084]
chr3	175874143	175874143	+	2.35e-50	8.74e-47	39.5833	1133	-11751	ENSRNOT00000039780	+	ENSRNOG00000028708	Ntsr1	neurotensin receptor 1 [Source:RGD Symbol;Acc:1306076]
chr4	535294	535294	+	2.71e-29	3.43e-26	26.8976	1134	-52650	ENSRNOT00000071713	-	ENSRNOG00000028311	Cnpy1	canopy FGF signaling regulator 1 [Source:RGD Symbol;Acc:1583296]
chr4	5056615	5056615	-	4.2e-18	1.43e-15	26.2018	1135	6466	ENSRNOT00000089653	+	ENSRNOG00000056937	U6	U6 spliceosomal RNA [Source:RFAM;Acc:RF00026]
chr4	6732934	6732934	-	3.66e-28	4.29e-25	-27.2112	1136	-94495	ENSRNOT00000071737	+	ENSRNOG00000050578	Rheb	Ras homolog enriched in brain [Source:RGD Symbol;Acc:621840]
chr4	7338120	7338120	-	4.42e-13	5.38e-11	-25.9516	1137	4291	ENSRNOT00000013058	-	ENSRNOG00000009348	Nos3	nitric oxide synthase 3 [Source:RGD Symbol;Acc:3186]
chr4	10032436	10032436	+	1.69e-31	2.52e-28	41.1765	1138	12089	ENSRNOT00000065039	+	ENSRNOG00000043035	Fbxl13	F-box and leucine-rich repeat protein 13 [Source:RGD Symbol;Acc:1642425]
chr4	12091547	12091547	+	8.5e-18	2.74e-15	-27.0155	1139	-92048	ENSRNOT00000079205	+	ENSRNOG00000051840	U6	U6 spliceosomal RNA [Source:RFAM;Acc:RF00026]
chr4	12277293	12277293	-	2.54e-15	5.2e-13	36.2051	1140	93700	ENSRNOT00000079205	+	ENSRNOG00000051840	U6	U6 spliceosomal RNA [Source:RFAM;Acc:RF00026]
chr4	15698811	15698811	-	5.91e-81	4.56e-77	-40.7757	1141	-466	ENSRNOT00000060915	-	ENSRNOG00000039721	AC123251.1
chr4	15787284	15787284	+	3.35e-42	8.91e-39	27.3256	1142	71849	ENSRNOT00000082161	-	ENSRNOG00000033531	Cacna2d1	calcium voltage-gated channel auxiliary subunit alpha2delta 1 [Source:RGD Symbol;Acc:2247]
chr4	15787493	15787493	-	2.01e-20	9.88e-18	35.3935	1143	71640	ENSRNOT00000082161	-	ENSRNOG00000033531	Cacna2d1	calcium voltage-gated channel auxiliary subunit alpha2delta 1 [Source:RGD Symbol;Acc:2247]
chr4	23015971	23015971	-	1.91e-34	3.52e-31	33.5238	1144	3013	ENSRNOT00000073790	-	ENSRNOG00000049780	Sri	sorcin [Source:RGD Symbol;Acc:1584485]
chr4	25491869	25491869	+	6.14e-24	4.74e-21	26.2786	1145	-15594	ENSRNOT00000007977	+	ENSRNOG00000006076	Steap2	STEAP2 metalloreductase [Source:RGD Symbol;Acc:1307050]
chr4	26740070	26740070	+	4.33e-21	2.33e-18	-26.3097	1146	-136620	ENSRNOT00000080279	-	ENSRNOG00000053844	U6	U6 spliceosomal RNA [Source:RFAM;Acc:RF00026]
chr4	29624678	29624678	-	4.06e-14	6.37e-12	25.105	1147	-235	ENSRNOT00000084091	-	ENSRNOG00000052257	LOC102552043	uncharacterized LOC102552043 [Source:RGD Symbol;Acc:7572472]
chr4	31988364	31988364	+	1.12e-12	1.24e-10	-26.1464	1148	99	ENSRNOT00000077829	+	ENSRNOG00000056814	AABR07072979.1
chr4	44796953	44796953	+	4.31e-07	9.33e-06	-25.2778	1149	22214	ENSRNOT00000086902	+	ENSRNOG00000052745	Met	MET proto-oncogene, receptor tyrosine kinase [Source:RGD Symbol;Acc:3082]
chr4	49259080	49259080	-	8.89e-09	3.31e-07	-25.5747	1150	-110216	ENSRNOT00000007822	+	ENSRNOG00000005781	Wnt16	wingless-type MMTV integration site family, member 16 [Source:RGD Symbol;Acc:1562253]
chr4	56952645	56952645	-	2.26e-13	2.95e-11	-25.8038	1151	-28638	ENSRNOT00000010989	+	ENSRNOG00000007900	Tspan33	tetraspanin 33 [Source:RGD Symbol;Acc:1560915]
chr4	57949293	57949293	-	1.45e-19	6.34e-17	-31.2802	1152	-3689	ENSRNOT00000014465	+	ENSRNOG00000010725	Cpa1	carboxypeptidase A1 [Source:RGD Symbol;Acc:2388]
chr4	59140933	59140933	+	2.7e-54	1.15e-50	44.5268	1153	62094	ENSRNOT00000083274	-	ENSRNOG00000053863	AABR07060151.1
chr4	59284491	59284491	+	2.68e-23	1.94e-20	-29.0715	1154	4481	ENSRNOT00000087810	-	ENSRNOG00000061626	AABR07060153.1
chr4	59455047	59455047	-	6.93e-22	4.12e-19	27.9972	1155	71362	ENSRNOT00000089567	+	ENSRNOG00000057552	AABR07060154.1
chr4	61923056	61923056	+	7.36e-11	5.03e-09	28.9884	1156	-957	ENSRNOT00000090717	+	ENSRNOG00000010133	Bpgm	bisphosphoglycerate mutase [Source:RGD Symbol;Acc:735018]
chr4	64374072	64374072	+	1.18e-16	3.16e-14	26.5875	1157	-43077	ENSRNOT00000016088	-	ENSRNOG00000011946	Ptn	pleiotrophin [Source:RGD Symbol;Acc:3444]
chr4	68582438	68582438	-	1.03e-16	2.78e-14	-29.7846	1158	15149	ENSRNOT00000015921	-	ENSRNOG00000011854	RGD1563986	similar to RIKEN cDNA E330009J07 gene [Source:RGD Symbol;Acc:1563986]
chr4	68582475	68582475	-	4.33e-14	6.75e-12	-25.5668	1159	15112	ENSRNOT00000015921	-	ENSRNOG00000011854	RGD1563986	similar to RIKEN cDNA E330009J07 gene [Source:RGD Symbol;Acc:1563986]
chr4	68805076	68805076	-	6.89e-21	3.62e-18	-26.3163	1160	417	ENSRNOT00000059651	+	ENSRNOG00000012214	Olr799	olfactory receptor 799 [Source:RGD Symbol;Acc:1332737]
chr4	70816711	70816711	-	1.9e-20	9.44e-18	-25.742	1161	-12183	ENSRNOT00000064892	+	ENSRNOG00000014312
chr4	78132929	78132929	+	1.81e-32	2.91e-29	-32.8592	1162	-7554	ENSRNOT00000048576	+	ENSRNOG00000024795	Zfp862	zinc finger protein 862 [Source:RGD Symbol;Acc:1598054]
chr4	78236243	78236243	+	1.61e-30	2.25e-27	38.4652	1163	2913	ENSRNOT00000011032	+	ENSRNOG00000008239	Repin1	replication initiator 1 [Source:RGD Symbol;Acc:1549707]
chr4	78236244	78236244	-	1.96e-16	5.05e-14	26.9873	1164	2914	ENSRNOT00000011032	+	ENSRNOG00000008239	Repin1	replication initiator 1 [Source:RGD Symbol;Acc:1549707]
chr4	78714005	78714005	+	7.58e-24	5.81e-21	28.4195	1165	19560	ENSRNOT00000011945	+	ENSRNOG00000008816	Gpnmb	glycoprotein nmb [Source:RGD Symbol;Acc:71008]
chr4	80326881	80326881	-	1.86e-10	1.14e-08	-29.1368	1166	6446	ENSRNOT00000014058	-	ENSRNOG00000010452	LOC100363502	cytochrome c, somatic-like [Source:RGD Symbol;Acc:2322845]
chr4	80691123	80691123	+	1.37e-13	1.88e-11	28.1302	1167	16346	ENSRNOT00000085281	+	ENSRNOG00000056372	AABR07060560.2
chr4	81475847	81475847	+	6.03e-38	1.36e-34	-38.4916	1168	164359	ENSRNOT00000016265	+	ENSRNOG00000011944	Snx10	sorting nexin 10 [Source:RGD Symbol;Acc:1305782]
chr4	81495088	81495088	-	2.66e-81	2.07e-77	-42.8879	1169	183600	ENSRNOT00000016265	+	ENSRNOG00000011944	Snx10	sorting nexin 10 [Source:RGD Symbol;Acc:1305782]
chr4	81713888	81713888	+	3.91e-26	3.77e-23	29.611	1170	-75818	ENSRNOT00000080286	+	ENSRNOG00000052736	AC096072.1
chr4	82048033	82048033	+	2.25e-22	1.45e-19	-40.5376	1171	-21649	ENSRNOT00000082771	+	ENSRNOG00000056364	AABR07073021.1
chr4	82048034	82048034	-	8.57e-31	1.22e-27	-56.6383	1172	-21648	ENSRNOT00000082771	+	ENSRNOG00000056364	AABR07073021.1
chr4	82048167	82048167	-	6.2e-30	8.35e-27	34.4498	1173	-21515	ENSRNOT00000082771	+	ENSRNOG00000056364	AABR07073021.1
chr4	83767407	83767407	+	9.01e-13	1.01e-10	-29.9507	1174	53743	ENSRNOT00000086473	+	ENSRNOG00000008622	Creb5	cAMP responsive element binding protein 5 [Source:RGD Symbol;Acc:1566107]
chr4	83817825	83817825	-	1.13e-24	9.38e-22	-35.3802	1175	104161	ENSRNOT00000086473	+	ENSRNOG00000008622	Creb5	cAMP responsive element binding protein 5 [Source:RGD Symbol;Acc:1566107]
chr4	85560487	85560487	-	4.84e-19	1.94e-16	34.1819	1176	8986	ENSRNOT00000015692	+	ENSRNOG00000011648	Aqp1	aquaporin 1 [Source:RGD Symbol;Acc:2141]
chr4	85911625	85911625	+	6.88e-15	1.28e-12	-26.0634	1177	3475	ENSRNOT00000016182	-	ENSRNOG00000026055	Neurod6	neuronal differentiation 6 [Source:RGD Symbol;Acc:1562793]
chr4	87860161	87860161	-	1.59e-15	3.42e-13	-25.7474	1178	7414	ENSRNOT00000082682	+	ENSRNOG00000053451	Vom1r76	vomeronasal 1 receptor 76 [Source:RGD Symbol;Acc:1549714]
chr4	115333037	115333037	+	4.25e-12	4.04e-10	-27.8092	1179	-986	ENSRNOT00000017643	-	ENSRNOG00000013137	Clec4f	C-type lectin domain family 4, member F [Source:RGD Symbol;Acc:621062]
chr4	122796060	122796060	+	5.13e-18	1.72e-15	26.41	1180	14967	ENSRNOT00000008962	+	ENSRNOG00000006824	Hdac11	histone deacetylase 11 [Source:RGD Symbol;Acc:1311706]
chr4	123875355	123875355	-	7.77e-19	2.99e-16	-33.3915	1181	9632	ENSRNOT00000051022	+	ENSRNOG00000010213	Fgd5	FYVE, RhoGEF and PH domain containing 5 [Source:RGD Symbol;Acc:1305589]
chr4	125077425	125077425	+	7.26e-17	2.02e-14	27.4947	1182	-114987	ENSRNOT00000079876	+	ENSRNOG00000059421	AABR07061448.2
chr4	126108655	126108655	+	1.16e-13	1.63e-11	25.5639	1183	-37395	ENSRNOT00000080234	-	ENSRNOG00000052174	LOC100361920	dynein light chain 1-like [Source:RGD Symbol;Acc:2319160]
chr4	132024101	132024101	+	2.43e-10	1.44e-08	-26.144	1184	13557	ENSRNOT00000088479	+	ENSRNOG00000051491	7SK	7SK RNA [Source:RFAM;Acc:RF00100]
chr4	132024142	132024142	+	7.59e-12	6.76e-10	-29.1825	1185	13598	ENSRNOT00000088479	+	ENSRNOG00000051491	7SK	7SK RNA [Source:RFAM;Acc:RF00100]
chr4	133031933	133031933	+	8.11e-13	9.22e-11	26.1024	1186	-84031	ENSRNOT00000081458	-	ENSRNOG00000056274	SNORA17	Small nucleolar RNA SNORA17 [Source:RFAM;Acc:RF00560]
chr4	146887606	146887606	+	2.27e-10	1.35e-08	25.1512	1187	-48210	ENSRNOT00000010338	-	ENSRNOG00000007822	Vgll4	vestigial-like family member 4 [Source:RGD Symbol;Acc:1311653]
chr4	147434578	147434578	-	9.74e-08	2.62e-06	29.1968	1188	-20955	ENSRNOT00000081957	+	ENSRNOG00000060175	Tsen2	tRNA splicing endonuclease subunit 2 [Source:RGD Symbol;Acc:1309946]
chr4	148803625	148803625	-	6.84e-16	1.59e-13	-25.2471	1189	364	ENSRNOT00000018101	-	ENSRNOG00000013526	Rassf4	Ras association domain family member 4 [Source:RGD Symbol;Acc:1307785]
chr4	149214676	149214676	-	0.000105045	0.000938084	25.4322	1190	-22773	ENSRNOT00000084210	-	ENSRNOG00000061410	AABR07061847.1
chr4	150106173	150106173	-	3.75e-15	7.39e-13	26.2499	1191	-27417	ENSRNOT00000051804	+	ENSRNOG00000031671	Rasgef1a	RasGEF domain family, member 1A [Source:RGD Symbol;Acc:1305836]
chr4	151371116	151371116	-	7.99e-14	1.17e-11	-28.564	1192	19148	ENSRNOT00000010238	-	ENSRNOG00000007508	Lrtm2	leucine-rich repeats and transmembrane domains 2 [Source:RGD Symbol;Acc:1587001]
chr4	151371126	151371126	-	1.33e-15	2.9e-13	-30.627	1193	19138	ENSRNOT00000010238	-	ENSRNOG00000007508	Lrtm2	leucine-rich repeats and transmembrane domains 2 [Source:RGD Symbol;Acc:1587001]
chr4	152816601	152816601	+	1.96e-09	8.89e-08	-26.6606	1194	18582	ENSRNOT00000036721	-	ENSRNOG00000010344	B4galnt3	beta-1,4-N-acetyl-galactosaminyl transferase 3 [Source:RGD Symbol;Acc:1561056]
chr4	153026528	153026528	-	1.01e-06	1.92e-05	-29.0351	1195	1602	ENSRNOT00000074558	-	ENSRNOG00000046851	Cecr6	cat eye syndrome chromosome region, candidate 6 [Source:RGD Symbol;Acc:1565302]
chr4	153026560	153026560	-	3.71e-11	2.75e-09	-25.3849	1196	1570	ENSRNOT00000074558	-	ENSRNOG00000046851	Cecr6	cat eye syndrome chromosome region, candidate 6 [Source:RGD Symbol;Acc:1565302]
chr4	153652617	153652617	+	1.51e-17	4.66e-15	-26.5576	1197	-58845	ENSRNOT00000082982	-	ENSRNOG00000053203	Mical3	microtubule associated monooxygenase, calponin and LIM domain containing 3 [Source:RGD Symbol;Acc:1359504]
chr4	155437856	155437856	+	2.34e-07	5.55e-06	-28.6332	1198	183	ENSRNOT00000031353	+	ENSRNOG00000022950	Dppa3	developmental pluripotency-associated 3 [Source:RGD Symbol;Acc:1310932]
chr4	156796638	156796638	+	2.01e-29	2.58e-26	-26.8977	1199	44547	ENSRNOT00000068407	+	ENSRNOG00000010253	Cd163	CD163 molecule [Source:RGD Symbol;Acc:1310382]
chr4	156954766	156954766	-	1.01e-11	8.69e-10	25.5109	1200	-7788	ENSRNOT00000091730	+	ENSRNOG00000054781	AC128967.2
chr4	157799223	157799223	+	2.99e-19	1.25e-16	26.051	1201	-356	ENSRNOT00000044425	-	ENSRNOG00000031707	Tuba3b	tubulin, alpha 3B [Source:RGD Symbol;Acc:1565155]
chr4	158705607	158705607	+	8.77e-23	5.99e-20	-26.108	1202	279	ENSRNOT00000087115	-	ENSRNOG00000019716	Ntf3	neurotrophin 3 [Source:RGD Symbol;Acc:619728]
chr4	159328910	159328910	+	7.92e-10	4.04e-08	26.6445	1203	12607	ENSRNOT00000083680	-	ENSRNOG00000053096	AABR07062061.1
chr4	160209718	160209718	-	4.9e-09	1.97e-07	26.8133	1204	3928	ENSRNOT00000091238	+	ENSRNOG00000058192	AABR07062068.1
chr4	161984067	161984067	-	2.62e-14	4.28e-12	30.3272	1205	-17452	ENSRNOT00000009594	-	ENSRNOG00000007310	Klrb1a	killer cell lectin-like receptor subfamily B, member 1A [Source:RGD Symbol;Acc:1586149]
chr4	169965875	169965875	-	4.84e-32	7.57e-29	-32.2588	1206	33999	ENSRNOT00000011697	-	ENSRNOG00000008766	Grin2b	glutamate ionotropic receptor NMDA type subunit 2B [Source:RGD Symbol;Acc:2738]
chr4	175557862	175557862	-	6.98e-10	3.62e-08	-25.2968	1207	125960	ENSRNOT00000032843	+	ENSRNOG00000025042	Pde3a	phosphodiesterase 3A [Source:RGD Symbol;Acc:61942]
chr4	177387327	177387327	-	3.9e-11	2.87e-09	-25.6547	1208	-15577	ENSRNOT00000020042	+	ENSRNOG00000014856	Etnk1	ethanolamine kinase 1 [Source:RGD Symbol;Acc:1308204]
chr4	178227657	178227657	+	5.46e-21	2.9e-18	-25.4023	1209	-58968	ENSRNOT00000020729	-	ENSRNOG00000027869	Sox5	SRY box 5 [Source:RGD Symbol;Acc:620471]
chr4	178276566	178276566	+	6.41e-09	2.49e-07	-25.6914	1210	-107877	ENSRNOT00000020729	-	ENSRNOG00000027869	Sox5	SRY box 5 [Source:RGD Symbol;Acc:620471]
chr4	178667427	178667427	+	1.12e-29	1.47e-26	-28.3924	1211	50028	ENSRNOT00000042619	+	ENSRNOG00000033855	AABR07062466.1
chr4	178964028	178964028	+	1.71e-10	1.06e-08	25.0523	1212	90925	ENSRNOT00000088989	-	ENSRNOG00000059511	SNORA17	Small nucleolar RNA SNORA17 [Source:RFAM;Acc:RF00560]
chr4	180746674	180746674	-	4.41e-43	1.23e-39	38.756	1213	-24317	ENSRNOT00000040645	-	ENSRNOG00000001804	Itpr2	inositol 1,4,5-trisphosphate receptor, type 2 [Source:RGD Symbol;Acc:69649]
chr4	182630262	182630262	+	1.96e-22	1.28e-19	-25.2328	1214	-25482	ENSRNOT00000089465	-	ENSRNOG00000055945	U1	U1 spliceosomal RNA [Source:RFAM;Acc:RF00003]
chr5	4520480	4520480	+	1.96e-22	1.28e-19	-33.2062	1215	28769	ENSRNOT00000083482	-	ENSRNOG00000052848	AABR07046745.1
chr5	14844122	14844122	-	5.12e-14	7.8e-12	30.1003	1216	-34096	ENSRNOT00000088415	+	ENSRNOG00000057195	AABR07047008.1
chr5	17324632	17324632	+	2.25e-31	3.32e-28	29.9785	1217	75170	ENSRNOT00000011900	-	ENSRNOG00000009002	RGD1563405	similar to protein tyrosine phosphatase 4a2 [Source:RGD Symbol;Acc:1563405]
chr5	21826570	21826570	-	3.86e-10	2.15e-08	-26.5578	1218	-4312	ENSRNOT00000008901	+	ENSRNOG00000006689	Chd7	chromodomain helicase DNA binding protein 7 [Source:RGD Symbol;Acc:1311921]
chr5	21856510	21856510	-	2.41e-22	1.54e-19	28.7427	1219	25630	ENSRNOT00000008901	+	ENSRNOG00000006689	Chd7	chromodomain helicase DNA binding protein 7 [Source:RGD Symbol;Acc:1311921]
chr5	21937476	21937476	+	2.09e-10	1.26e-08	-25.9541	1220	106596	ENSRNOT00000008901	+	ENSRNOG00000006689	Chd7	chromodomain helicase DNA binding protein 7 [Source:RGD Symbol;Acc:1311921]
chr5	22769885	22769885	+	3.19e-16	7.91e-14	-32.2637	1221	23	ENSRNOT00000047805	-	ENSRNOG00000007445	Asph	aspartate-beta-hydroxylase [Source:RGD Symbol;Acc:1312000]
chr5	22769904	22769904	+	4.65e-36	9.53e-33	-50.5985	1222	4	ENSRNOT00000047805	-	ENSRNOG00000007445	Asph	aspartate-beta-hydroxylase [Source:RGD Symbol;Acc:1312000]
chr5	27337999	27337999	+	2.98e-78	2.11e-74	34.1398	1223	11239	ENSRNOT00000066191	+	ENSRNOG00000005673	Runx1t1	RUNX1 translocation partner 1 [Source:RGD Symbol;Acc:1305490]
chr5	28283340	28283340	-	1.33e-29	1.73e-26	50.1403	1224	34604	ENSRNOT00000008656	-	ENSRNOG00000006498	Lrrc69	leucine rich repeat containing 69 [Source:RGD Symbol;Acc:1583733]
chr5	30051211	30051211	+	7.4e-35	1.41e-31	-35.0765	1225	-180477	ENSRNOT00000012963	-	ENSRNOG00000009389	Ripk2	receptor-interacting serine-threonine kinase 2 [Source:RGD Symbol;Acc:1309167]
chr5	31402278	31402278	-	2.73e-27	2.93e-24	25.7949	1226	-93873	ENSRNOT00000090315	-	ENSRNOG00000052221	U6	U6 spliceosomal RNA [Source:RFAM;Acc:RF00026]
chr5	39149458	39149458	+	7.11e-30	9.5e-27	36.9857	1227	65645	ENSRNOT00000050653	-	ENSRNOG00000007441	Klhl32	kelch-like family member 32 [Source:RGD Symbol;Acc:1310364]
chr5	40308177	40308177	+	2.16e-64	1.13e-60	40.3385	1228	-70587	ENSRNOT00000011393	-	ENSRNOG00000008475	Fut9	fucosyltransferase 9 [Source:RGD Symbol;Acc:619955]
chr5	47392651	47392651	+	3.78e-12	3.64e-10	26.9048	1229	-153363	ENSRNOT00000065882	+	ENSRNOG00000006170	Bach2	BTB domain and CNC homolog 2 [Source:RGD Symbol;Acc:1562865]
chr5	48342237	48342237	-	1.24e-16	3.31e-14	25.4282	1230	28640	ENSRNOT00000081825	+	ENSRNOG00000007490	Gabrr2	gamma-aminobutyric acid type A receptor rho 2 subunit [Source:RGD Symbol;Acc:61902]
chr5	57876932	57876932	-	1.9e-15	4.02e-13	27.7644	1231	5013	ENSRNOT00000033235	-	ENSRNOG00000023208	RGD1309821	similar to KIAA1161 protein [Source:RGD Symbol;Acc:1309821]
chr5	58158408	58158408	-	4.96e-18	1.67e-15	35.0007	1232	5177	ENSRNOT00000060594	-	ENSRNOG00000039530	Ccl27	C-C motif chemokine ligand 27 [Source:RGD Symbol;Acc:1304660]
chr5	59126414	59126414	-	2.69e-15	5.47e-13	-26.1028	1233	-1901	ENSRNOT00000021802	+	ENSRNOG00000015991	Npr2	natriuretic peptide receptor 2 [Source:RGD Symbol;Acc:620851]
chr5	59871995	59871995	+	1.63e-16	4.26e-14	27.6476	1234	15416	ENSRNOT00000092183	-	ENSRNOG00000059526	SNORA17	Small nucleolar RNA SNORA17 [Source:RFAM;Acc:RF00560]
chr5	59909515	59909515	+	4.84e-22	2.92e-19	-29.4431	1235	3834	ENSRNOT00000018164	-	ENSRNOG00000013579	LOC100359916	heterogeneous nuclear ribonucleoprotein K-like [Source:RGD Symbol;Acc:2323128]
chr5	60120683	60120683	+	3.66e-11	2.72e-09	-30.3769	1236	71259	ENSRNOT00000033373	-	ENSRNOG00000024729	Pax5	paired box 5 [Source:RGD Symbol;Acc:1565236]
chr5	60511606	60511606	+	1.48e-10	9.3e-09	28.9168	1237	-4860	ENSRNOT00000072391	+	ENSRNOG00000046591	AABR07048075.1
chr5	60597517	60597517	+	2.03e-35	3.99e-32	29.2529	1238	-1063	ENSRNOT00000093027	-	ENSRNOG00000012634	Fbxo10	F-box protein 10 [Source:RGD Symbol;Acc:1305465]
chr5	61038374	61038374	+	3.45e-08	1.07e-06	31.7728	1239	10126	ENSRNOT00000069903	-	ENSRNOG00000044636	AABR07073110.1
chr5	61227190	61227190	-	2.09e-14	3.5e-12	26.1769	1240	-97165	ENSRNOT00000060149	-	ENSRNOG00000039278	Slc25a51	solute carrier family 25, member 51 [Source:RGD Symbol;Acc:6502452]
chr5	61580287	61580287	+	3.65e-23	2.6e-20	-36.0557	1241	14850	ENSRNOT00000089938	+	ENSRNOG00000055779	Tdrd7	tudor domain containing 7 [Source:RGD Symbol;Acc:619724]
chr5	62224353	62224353	-	3.98e-12	3.81e-10	-27.9216	1242	35737	ENSRNOT00000064858	-	ENSRNOG00000023348	Tbc1d2	TBC1 domain family, member 2 [Source:RGD Symbol;Acc:1306860]
chr5	62525000	62525000	+	7.34e-13	8.45e-11	25.6315	1243	96738	ENSRNOT00000011573	-	ENSRNOG00000008431	Gabbr2	gamma-aminobutyric acid type B receptor subunit 2 [Source:RGD Symbol;Acc:619864]
chr5	64423087	64423087	+	7.51e-17	2.09e-14	-27.2537	1244	10194	ENSRNOT00000010561	+	ENSRNOG00000008027	Murc	muscle-related coiled-coil protein [Source:RGD Symbol;Acc:1310395]
chr5	76427371	76427371	-	2.95e-08	9.33e-07	25.2287	1245	40535	ENSRNOT00000021110	+	ENSRNOG00000015644	Ugcg	UDP-glucose ceramide glucosyltransferase [Source:RGD Symbol;Acc:621870]
chr5	76964659	76964659	-	5.82e-13	6.86e-11	27.3459	1246	66462	ENSRNOT00000022987	-	ENSRNOG00000017047	Inip	INTS3 and NABP interacting protein [Source:RGD Symbol;Acc:1307983]
chr5	89486654	89486654	+	3.4e-43	9.53e-40	-44.6284	1247	-23933	ENSRNOT00000085183	-	ENSRNOG00000058797	SNORA17	Small nucleolar RNA SNORA17 [Source:RFAM;Acc:RF00560]
chr5	100802386	100802386	+	1.06e-07	2.82e-06	25.1282	1248	25057	ENSRNOT00000089350	+	ENSRNOG00000055709	AABR07049033.1
chr5	105063574	105063574	+	1.43e-23	1.07e-20	-28.169	1249	-30641	ENSRNOT00000086700	+	ENSRNOG00000060003	7SK	7SK RNA [Source:RFAM;Acc:RF00100]
chr5	106289052	106289052	-	5.57e-23	3.87e-20	-38.8751	1250	-39451	ENSRNOT00000089430	+	ENSRNOG00000058607	SNORA17	Small nucleolar RNA SNORA17 [Source:RFAM;Acc:RF00560]
chr5	118175251	118175251	+	1.63e-15	3.49e-13	-28.1579	1251	-12434	ENSRNOT00000085331	+	ENSRNOG00000059390	AABR07049353.2
chr5	123291562	123291562	-	1.93e-17	5.89e-15	27.0043	1252	232740	ENSRNOT00000091233	+	ENSRNOG00000056234	5_8S_rRNA	5.8S ribosomal RNA [Source:RFAM;Acc:RF00002]
chr5	124810092	124810092	-	1.02e-33	1.78e-30	-33.8544	1253	-37489	ENSRNOT00000087040	-	ENSRNOG00000059476	AABR07049503.1
chr5	124960625	124960625	+	6.18e-15	1.16e-12	-26.4146	1254	-31716	ENSRNOT00000087485	-	ENSRNOG00000058843	AABR07049508.1
chr5	129913472	129913472	+	4.98e-15	9.53e-13	26.3904	1255	157325	ENSRNOT00000067277	+	ENSRNOG00000008105	Dmrta2	DMRT-like family A2 [Source:RGD Symbol;Acc:1308173]
chr5	133131584	133131584	+	2.32e-14	3.84e-12	26.7335	1256	27988	ENSRNOT00000083808	-	ENSRNOG00000052085	AABR07049688.1
chr5	133286054	133286054	+	3.25e-22	2.04e-19	31.5921	1257	64917	ENSRNOT00000047522	+	ENSRNOG00000029141	Trabd2b	TraB domain containing 2B [Source:RGD Symbol;Acc:1586386]
chr5	134716107	134716107	-	4.12e-17	1.19e-14	31.2308	1258	-20923	ENSRNOT00000066161	+	ENSRNOG00000037618	Kncn	kinocilin [Source:RGD Symbol;Acc:1584061]
chr5	134716136	134716136	-	9.03e-14	1.3e-11	27.9954	1259	-20894	ENSRNOT00000066161	+	ENSRNOG00000037618	Kncn	kinocilin [Source:RGD Symbol;Acc:1584061]
chr5	134775880	134775880	+	4.11e-13	5.04e-11	-26.5796	1260	368	ENSRNOT00000057055	-	ENSRNOG00000010835	Dmbx1	diencephalon/mesencephalon homeobox 1 [Source:RGD Symbol;Acc:1308265]
chr5	135011873	135011873	-	4.26e-10	2.35e-08	28.5375	1261	4532	ENSRNOT00000035312	+	ENSRNOG00000023455	Pomgnt1	protein O-linked mannose N-acetylglucosaminyltransferase 1 (beta 1,2-) [Source:RGD Symbol;Acc:1359396]
chr5	135616942	135616942	-	6.1e-14	9.1e-12	-35.5622	1262	5997	ENSRNOT00000073623	+	ENSRNOG00000050606	AC126292.1
chr5	136642833	136642833	+	4.83e-14	7.42e-12	-28.5007	1263	-26841	ENSRNOT00000048770	+	ENSRNOG00000019484	Slc6a9	solute carrier family 6 member 9 [Source:RGD Symbol;Acc:621243]
chr5	136992571	136992571	+	7.74e-17	2.14e-14	26.1405	1264	21805	ENSRNOT00000066165	-	ENSRNOG00000019956	Kdm4a	lysine demethylase 4A [Source:RGD Symbol;Acc:1306378]
chr5	138389706	138389706	+	3.39e-08	1.05e-06	31.1732	1265	-28005	ENSRNOT00000064712	-	ENSRNOG00000008489	Ppih	peptidylprolyl isomerase H [Source:RGD Symbol;Acc:1564921]
chr5	142693874	142693874	+	9.4e-20	4.23e-17	-40.6348	1266	4850	ENSRNOT00000010007	+	ENSRNOG00000007541	Fhl3	four and a half LIM domains 3 [Source:RGD Symbol;Acc:1307180]
chr5	145389844	145389844	+	4.47e-06	6.76e-05	28.7611	1267	2280	ENSRNOT00000019266	-	ENSRNOG00000014372	Gjb3	gap junction protein, beta 3 [Source:RGD Symbol;Acc:2695]
chr5	145663688	145663688	+	1.93e-08	6.48e-07	26.67	1268	-240517	ENSRNOT00000081919	-	ENSRNOG00000059897	Gjb5	gap junction protein, beta 5 [Source:RGD Symbol;Acc:2696]
chr5	148313719	148313719	-	1.83e-05	0.000219527	26.0406	1269	-6719	ENSRNOT00000018742	+	ENSRNOG00000013972	Pef1	penta-EF hand domain containing 1 [Source:RGD Symbol;Acc:1359536]
chr5	149174853	149174853	+	4.83e-27	5.06e-24	29.0609	1270	-89710	ENSRNOT00000087877	+	ENSRNOG00000059520	AABR07050052.1
chr5	149527010	149527010	+	1.64e-13	2.22e-11	-37.039	1271	-95900	ENSRNOT00000086977	-	ENSRNOG00000061203	AABR07050057.1
chr5	150818077	150818077	-	3.8e-11	2.81e-09	28.9932	1272	-15742	ENSRNOT00000056170	+	ENSRNOG00000010396	Eya3	EYA transcriptional coactivator and phosphatase 3 [Source:RGD Symbol;Acc:1309932]
chr5	151578724	151578724	+	1.22e-14	2.16e-12	-31.5403	1273	5613	ENSRNOT00000072993	+	ENSRNOG00000047983	AC111413.1
chr5	151725808	151725808	-	2.74e-15	5.56e-13	25.1978	1274	-15932	ENSRNOT00000080602	-	ENSRNOG00000055936	Trnp1	TMF1-regulated nuclear protein 1 [Source:RGD Symbol;Acc:1582917]
chr5	152319024	152319024	+	8.37e-12	7.38e-10	27.4142	1275	5446	ENSRNOT00000020688	-	ENSRNOG00000015403	Cd52	CD52 molecule [Source:RGD Symbol;Acc:620627]
chr5	152413872	152413872	+	3.4e-28	4e-25	-32.2328	1276	-7355	ENSRNOT00000078063	-	ENSRNOG00000016249	Cep85	centrosomal protein 85 [Source:RGD Symbol;Acc:1311520]
chr5	152492779	152492779	+	1.42e-13	1.95e-11	-28.4806	1277	13905	ENSRNOT00000022141	-	ENSRNOG00000016536	Pdik1l	PDLIM1 interacting kinase 1 like [Source:RGD Symbol;Acc:1307476]
chr5	152605895	152605895	+	9.28e-33	1.53e-29	-34.8491	1278	-952	ENSRNOT00000089070	+	ENSRNOG00000022288	Pafah2	platelet-activating factor acetylhydrolase 2 [Source:RGD Symbol;Acc:631399]
chr5	152954465	152954465	+	1.5e-28	1.8e-25	-36.9398	1279	32747	ENSRNOT00000000163	-	ENSRNOG00000000151	Ldlrap1	low density lipoprotein receptor adaptor protein 1 [Source:RGD Symbol;Acc:1563417]
chr5	153781723	153781723	-	2.28e-12	2.34e-10	-27.675	1280	-7651	ENSRNOT00000054578	-	ENSRNOG00000036470	AABR07050156.1
chr5	153894247	153894247	-	1.13e-23	8.56e-21	26.3628	1281	14981	ENSRNOT00000077717	-	ENSRNOG00000051842	SNORND104	Small nucleolar RNA SNORD104 [Source:RFAM;Acc:RF00289]
chr5	153923714	153923714	-	1.56e-15	3.37e-13	-29.0721	1282	1183	ENSRNOT00000065247	-	ENSRNOG00000029427	Grhl3	grainyhead-like transcription factor 3 [Source:RGD Symbol;Acc:1308320]
chr5	154508563	154508563	-	5.78e-10	3.07e-08	25.1326	1283	-13556	ENSRNOT00000072618	+	ENSRNOG00000047741	E2f2	E2F transcription factor 2 [Source:RGD Symbol;Acc:1593939]
chr5	154806877	154806877	-	3.47e-14	5.51e-12	-26.1481	1284	6653	ENSRNOT00000016046	+	ENSRNOG00000012038	Htr1d	5-hydroxytryptamine receptor 1D [Source:RGD Symbol;Acc:2847]
chr5	155956430	155956430	-	6.45e-13	7.52e-11	-27.1064	1285	20878	ENSRNOT00000031855	+	ENSRNOG00000013602	LOC100911993	ubiquitin carboxyl-terminal hydrolase 48-like [Source:RGD Symbol;Acc:6489246]
chr5	156540630	156540630	+	1.99e-16	5.11e-14	30.4903	1286	-41102	ENSRNOT00000076772	+	ENSRNOG00000014445	Hp1bp3	heterochromatin protein 1, binding protein 3 [Source:RGD Symbol;Acc:735099]
chr5	158086741	158086741	+	1.2e-22	8.06e-20	-26.0861	1287	-3432	ENSRNOT00000088766	+	ENSRNOG00000061876	Tas1r2	taste 1 receptor member 2 [Source:RGD Symbol;Acc:61894]
chr5	158217954	158217954	+	5.24e-17	1.49e-14	-25.6315	1288	95473	ENSRNOT00000025488	-	ENSRNOG00000018739	Pax7	paired box 7 [Source:RGD Symbol;Acc:1564360]
chr5	158820213	158820213	-	1.67e-11	1.36e-09	-27.2234	1289	-84952	ENSRNOT00000087936	-	ENSRNOG00000052537	AABR07050265.1
chr5	158855811	158855811	-	1.61e-17	4.95e-15	-27.723	1290	118456	ENSRNOT00000086353	-	ENSRNOG00000053597	AABR07050274.1
chr5	158858580	158858580	-	3.69e-14	5.83e-12	-26.0754	1291	115687	ENSRNOT00000086353	-	ENSRNOG00000053597	AABR07050274.1
chr5	160172687	160172687	+	1.81e-11	1.46e-09	25.5865	1292	2012	ENSRNOT00000016176	-	ENSRNOG00000011970	Tmem82	transmembrane protein 82 [Source:RGD Symbol;Acc:1566169]
chr5	160521505	160521505	-	4.65e-28	5.42e-25	26.7286	1293	33579	ENSRNOT00000018953	-	ENSRNOG00000028064	Fhad1	forkhead associated phosphopeptide binding domain 1 [Source:RGD Symbol;Acc:1563444]
chr5	162515631	162515631	+	2.47e-10	1.46e-08	27.313	1294	8981	ENSRNOT00000030001	+	ENSRNOG00000026782	RGD1308878	similar to arylacetamide deacetylase [Source:RGD Symbol;Acc:1308878]
chr5	165051958	165051958	+	2.24e-18	7.99e-16	30.814	1295	31530	ENSRNOT00000036647	-	ENSRNOG00000026447	Disp3	dispatched RND transporter family member 3 [Source:RGD Symbol;Acc:1305820]
chr5	165119503	165119503	+	1.84e-13	2.45e-11	-28.6319	1296	-36017	ENSRNOT00000036647	-	ENSRNOG00000026447	Disp3	dispatched RND transporter family member 3 [Source:RGD Symbol;Acc:1305820]
chr5	165672931	165672931	+	7.79e-18	2.53e-15	33.2568	1297	6439	ENSRNOT00000070328	+	ENSRNOG00000045061	AABR07050457.1
chr5	166174570	166174570	-	1.93e-25	1.75e-22	27.2055	1298	-41080	ENSRNOT00000089099	-	ENSRNOG00000057626	Kif1b	kinesin family member 1B [Source:RGD Symbol;Acc:621520]
chr5	166556454	166556454	-	4.91e-15	9.4e-13	29.884	1299	23275	ENSRNOT00000045063	+	ENSRNOG00000016398	Clstn1	calsyntenin 1 [Source:RGD Symbol;Acc:1306458]
chr5	166656750	166656750	+	2.02e-17	6.14e-15	27.2413	1300	-28723	ENSRNOT00000066179	-	ENSRNOG00000016846	Pik3cd	phosphatidylinositol-4,5-bisphosphate 3-kinase, catalytic subunit delta [Source:RGD Symbol;Acc:1310990]
chr5	167092432	167092432	-	4.76e-22	2.88e-19	33.1392	1301	-59	ENSRNOT00000053746	+	ENSRNOG00000035623	Mir34a	microRNA 34a [Source:RGD Symbol;Acc:2325584]
chr5	167944085	167944085	+	1.22e-15	2.7e-13	-29.6296	1302	-8643	ENSRNOT00000085315	+	ENSRNOG00000058186	Errfi1	ERBB receptor feedback inhibitor 1 [Source:RGD Symbol;Acc:1307599]
chr5	168425951	168425951	-	3.16e-25	2.81e-22	27.04	1303	-48682	ENSRNOT00000075406	+	ENSRNOG00000050867	AABR07050530.1
chr5	169638489	169638489	+	4.61e-11	3.33e-09	25.5887	1304	5964	ENSRNOT00000031564	+	ENSRNOG00000023112	LOC500594	LRRGT00162 [Source:RGD Symbol;Acc:1565070]
chr5	170421682	170421682	-	5.02e-19	2.01e-16	-27.5834	1305	-189277	ENSRNOT00000080781	+	ENSRNOG00000055828	AABR07050593.1
chr5	170673441	170673441	-	2.67e-10	1.56e-08	-25.0712	1306	5875	ENSRNOT00000071459	-	ENSRNOG00000050137	Ajap1	adherens junctions associated protein 1 [Source:RGD Symbol;Acc:1590138]
chr5	171016216	171016216	+	8.21e-10	4.17e-08	26.8138	1307	96582	ENSRNOT00000078924	+	ENSRNOG00000057386	7SK	7SK RNA [Source:RFAM;Acc:RF00100]
chr5	171980723	171980723	+	8.92e-06	0.000120803	-25.3335	1308	63206	ENSRNOT00000084942	-	ENSRNOG00000053592	AABR07050646.1
chr5	173224719	173224719	-	1.21e-52	4.91e-49	41.6993	1309	-2280	ENSRNOT00000024897	-	ENSRNOG00000018338	Vwa1	von Willebrand factor A domain containing 1 [Source:RGD Symbol;Acc:1311476]
chr5	173224744	173224744	-	5.71e-44	1.69e-40	38.0639	1310	-2305	ENSRNOT00000024897	-	ENSRNOG00000018338	Vwa1	von Willebrand factor A domain containing 1 [Source:RGD Symbol;Acc:1311476]
chr6	875676	875676	-	1.73e-14	2.95e-12	-31.0249	1311	87130	ENSRNOT00000005983	+	ENSRNOG00000004208	Crim1	cysteine rich transmembrane BMP regulator 1 [Source:RGD Symbol;Acc:1308710]
chr6	1940702	1940702	+	3.26e-20	1.56e-17	33.2306	1312	2271	ENSRNOT00000048711	-	ENSRNOG00000032136	Cdc42ep3	CDC42 effector protein 3 [Source:RGD Symbol;Acc:1305858]
chr6	7035808	7035808	-	2.84e-24	2.26e-21	27.4168	1313	-158	ENSRNOT00000085861	+	ENSRNOG00000051824	AABR07062766.1
chr6	7415362	7415362	+	6.75e-19	2.64e-16	-29.6966	1314	950	ENSRNOT00000084160	-	ENSRNOG00000054672	AABR07062775.1
chr6	7415373	7415373	+	5.11e-26	4.89e-23	-34.4444	1315	939	ENSRNOT00000084160	-	ENSRNOG00000054672	AABR07062775.1
chr6	7415389	7415389	+	2.78e-19	1.17e-16	-29.8953	1316	923	ENSRNOT00000084160	-	ENSRNOG00000054672	AABR07062775.1
chr6	7415391	7415391	+	2.32e-19	9.85e-17	-30.0321	1317	921	ENSRNOT00000084160	-	ENSRNOG00000054672	AABR07062775.1
chr6	8103570	8103570	-	1.34e-18	4.97e-16	25.6356	1318	-36703	ENSRNOT00000008200	-	ENSRNOG00000005877	Lrpprc	leucine-rich pentatricopeptide repeat containing [Source:RGD Symbol;Acc:1306575]
chr6	9094756	9094756	+	1.26e-19	5.57e-17	-31.2958	1319	-138481	ENSRNOT00000079027	-	ENSRNOG00000058827	Six2	SIX homeobox 2 [Source:RGD Symbol;Acc:1310792]
chr6	10246224	10246224	+	1.08e-22	7.29e-20	27.6228	1320	47407	ENSRNOT00000084969	-	ENSRNOG00000058659	AABR07062812.1
chr6	28266876	28266876	-	1.75e-20	8.72e-18	33.2121	1321	30221	ENSRNOT00000087575	+	ENSRNOG00000061354	AABR07063314.1
chr6	28400137	28400137	-	7.17e-20	3.28e-17	26.2738	1322	17177	ENSRNOT00000016976	+	ENSRNOG00000012686	Pomc	proopiomelanocortin [Source:RGD Symbol;Acc:3366]
chr6	29207892	29207892	+	2.16e-16	5.51e-14	28.037	1323	-93268	ENSRNOT00000089092	-	ENSRNOG00000054731	U6	U6 spliceosomal RNA [Source:RFAM;Acc:RF00026]
chr6	37508287	37508287	+	4.03e-31	5.88e-28	-27.5544	1324	-46895	ENSRNOT00000082616	+	ENSRNOG00000052758	Fam49a	family with sequence similarity 49, member A [Source:RGD Symbol;Acc:1305961]
chr6	38214301	38214301	-	1.33e-14	2.32e-12	-32.1311	1325	14079	ENSRNOT00000084924	-	ENSRNOG00000051372	Mycn	v-myc avian myelocytomatosis viral oncogene neuroblastoma derived homolog [Source:RGD Symbol;Acc:1584995]
chr6	38700967	38700967	-	5.16e-12	4.8e-10	29.1349	1326	106895	ENSRNOT00000080003	-	ENSRNOG00000056065	AABR07063640.1
chr6	45552086	45552086	+	4.67e-23	3.28e-20	32.303	1327	77083	ENSRNOT00000009877	-	ENSRNOG00000007370	Rnf144a	ring finger protein 144A [Source:RGD Symbol;Acc:1561737]
chr6	48846178	48846178	-	5.26e-06	7.76e-05	28.1097	1328	-20423	ENSRNOT00000077321	+	ENSRNOG00000060614	Pxdn	peroxidasin [Source:RGD Symbol;Acc:1560694]
chr6	54438229	54438229	+	4.68e-20	2.19e-17	26.4399	1329	-207	ENSRNOT00000091972	+	ENSRNOG00000058209	AABR07063893.1
chr6	60183138	60183138	+	1.6e-13	2.17e-11	-25.9918	1330	4926	ENSRNOT00000079507	-	ENSRNOG00000051862	AABR07064011.2
chr6	70713685	70713685	+	1.71e-33	2.97e-30	31.0732	1331	424223	ENSRNOT00000085187	+	ENSRNOG00000053673	AABR07064232.1
chr6	74387818	74387818	+	5.52e-32	8.54e-29	-31.6004	1332	-78631	ENSRNOT00000085819	+	ENSRNOG00000056178	SNORA2	Small nucleolar RNA SNORA2/SNORA34 family [Source:RFAM;Acc:RF00410]
chr6	76325553	76325553	-	1.57e-21	8.96e-19	30.3456	1333	-23809	ENSRNOT00000043224	+	ENSRNOG00000030869	Aldoart2	aldolase 1 A retrogene 2 [Source:RGD Symbol;Acc:1359133]
chr6	76326033	76326033	-	1.21e-17	3.81e-15	-27.6044	1334	-23329	ENSRNOT00000043224	+	ENSRNOG00000030869	Aldoart2	aldolase 1 A retrogene 2 [Source:RGD Symbol;Acc:1359133]
chr6	86059990	86059990	-	1.09e-15	2.42e-13	-26.1075	1335	-36725	ENSRNOT00000085837	-	ENSRNOG00000056792	AABR07064584.1
chr6	91737965	91737965	+	3.96e-11	2.91e-09	-27.0207	1336	40858	ENSRNOT00000006355	+	ENSRNOG00000004791	Arf6	ADP-ribosylation factor 6 [Source:RGD Symbol;Acc:621279]
chr6	93312779	93312779	-	9.55e-07	1.84e-05	-27.5641	1337	31373	ENSRNOT00000009610	+	ENSRNOG00000007329	Frmd6	FERM domain containing 6 [Source:RGD Symbol;Acc:727810]
chr6	96308157	96308157	-	1.05e-10	6.86e-09	25.1131	1338	-105681	ENSRNOT00000046585	-	ENSRNOG00000032000	LOC688981	similar to 60S ribosomal protein L26 (Silica-induced gene 20 protein) (SIG-20) [Source:RGD Symbol;Acc:1582926]
chr6	96308188	96308188	-	1.85e-13	2.46e-11	26.3133	1339	-105712	ENSRNOT00000046585	-	ENSRNOG00000032000	LOC688981	similar to 60S ribosomal protein L26 (Silica-induced gene 20 protein) (SIG-20) [Source:RGD Symbol;Acc:1582926]
chr6	97132353	97132353	+	6.2e-08	1.77e-06	-25.6451	1340	22197	ENSRNOT00000088430	+	ENSRNOG00000056012	Syt16	synaptotagmin 16 [Source:RGD Symbol;Acc:1564654]
chr6	97132356	97132356	+	2.86e-08	9.09e-07	-26.3009	1341	22200	ENSRNOT00000088430	+	ENSRNOG00000056012	Syt16	synaptotagmin 16 [Source:RGD Symbol;Acc:1564654]
chr6	97132374	97132374	+	1.4e-12	1.51e-10	-33.4225	1342	22218	ENSRNOT00000088430	+	ENSRNOG00000056012	Syt16	synaptotagmin 16 [Source:RGD Symbol;Acc:1564654]
chr6	98140319	98140319	-	2.14e-36	4.52e-33	27.0023	1343	16769	ENSRNOT00000013275	-	ENSRNOG00000009542	Kcnh5	potassium voltage-gated channel subfamily H member 5 [Source:RGD Symbol;Acc:621417]
chr6	98206071	98206071	-	2.76e-34	5.02e-31	25.261	1344	-48985	ENSRNOT00000013275	-	ENSRNOG00000009542	Kcnh5	potassium voltage-gated channel subfamily H member 5 [Source:RGD Symbol;Acc:621417]
chr6	103052154	103052154	+	2.03e-19	8.68e-17	28.443	1345	135122	ENSRNOT00000083272	-	ENSRNOG00000055777	LOC100359616	ribosomal protein L36-like [Source:RGD Symbol;Acc:2325111]
chr6	104862252	104862252	-	3.08e-18	1.08e-15	-27.4238	1346	1382	ENSRNOT00000072671	+	ENSRNOG00000050304	AC122625.1
chr6	105430456	105430456	+	4.94e-19	1.98e-16	30.1652	1347	-35747	ENSRNOT00000089907	-	ENSRNOG00000056556	AABR07065043.1
chr6	105479249	105479249	-	2.72e-22	1.73e-19	-25.4572	1348	39477	ENSRNOT00000009693	-	ENSRNOG00000007271	Map3k9	mitogen-activated protein kinase kinase kinase 9 [Source:RGD Symbol;Acc:1562149]
chr6	106075527	106075527	-	5.64e-32	8.71e-29	-25.1087	1349	-9288	ENSRNOT00000058195	+	ENSRNOG00000007646	Sipa1l1	signal-induced proliferation-associated 1 like 1 [Source:RGD Symbol;Acc:708497]
chr6	107951758	107951758	+	1.16e-31	1.76e-28	27.0142	1350	-48088	ENSRNOT00000058095	+	ENSRNOG00000038166	Ptgr2	prostaglandin reductase 2 [Source:RGD Symbol;Acc:1310518]
chr6	107951759	107951759	-	8.14e-52	3.16e-48	25.1092	1351	-48087	ENSRNOT00000058095	+	ENSRNOG00000038166	Ptgr2	prostaglandin reductase 2 [Source:RGD Symbol;Acc:1310518]
chr6	110873142	110873142	+	1.66e-10	1.03e-08	27.8655	1352	-17790	ENSRNOT00000083960	+	ENSRNOG00000055422	AABR07065124.1
chr6	111008726	111008726	+	3.01e-12	2.99e-10	37.6333	1353	6873	ENSRNOT00000015046	-	ENSRNOG00000011285	Zdhhc22	zinc finger, DHHC-type containing 22 [Source:RGD Symbol;Acc:1308446]
chr6	117995203	117995203	+	4.66e-14	7.19e-12	26.7278	1354	-22306	ENSRNOT00000032968	-	ENSRNOG00000021751	AABR07065265.1
chr6	117995204	117995204	-	1.27e-11	1.07e-09	25.8827	1355	-22307	ENSRNOT00000032968	-	ENSRNOG00000021751	AABR07065265.1
chr6	122502142	122502142	+	2.74e-26	2.68e-23	25.6437	1356	43758	ENSRNOT00000005175	-	ENSRNOG00000003813	Kcnk10	potassium two pore domain channel subfamily K member 10 [Source:RGD Symbol;Acc:619732]
chr6	124690072	124690072	+	4.89e-16	1.17e-13	-26.5375	1357	-45094	ENSRNOT00000086556	-	ENSRNOG00000059151	U6	U6 spliceosomal RNA [Source:RFAM;Acc:RF00026]
chr6	126184334	126184334	+	1.28e-15	2.81e-13	25.7103	1358	13425	ENSRNOT00000077477	+	ENSRNOG00000007062	Rin3	Ras and Rab interactor 3 [Source:RGD Symbol;Acc:1305849]
chr6	127003356	127003356	-	4.33e-07	9.37e-06	-26.1153	1359	-2368	ENSRNOT00000082109	+	ENSRNOG00000057786	uc_338	TUC338 [Source:RFAM;Acc:RF02271]
chr6	129372281	129372281	+	4.9e-19	1.96e-16	-28.6718	1360	286	ENSRNOT00000079871	+	ENSRNOG00000053628	AABR07065460.1
chr6	129811025	129811025	-	5.98e-14	8.94e-12	30.2263	1361	-24894	ENSRNOT00000036035	+	ENSRNOG00000005274	Vrk1	vaccinia related kinase 1 [Source:RGD Symbol;Acc:1306069]
chr6	130026964	130026964	+	1.15e-12	1.26e-10	28.9872	1362	-19087	ENSRNOT00000085622	+	ENSRNOG00000053121	SNORA17	Small nucleolar RNA SNORA17 [Source:RFAM;Acc:RF00560]
chr6	131359942	131359942	-	1.96e-14	3.3e-12	-26.5333	1363	288720	ENSRNOT00000057179	-	ENSRNOG00000046275	LOC100910833	histone-lysine N-methyltransferase setd3-like [Source:RGD Symbol;Acc:6496142]
chr6	132128451	132128451	-	8.9e-12	7.79e-10	-25.0392	1364	37820	ENSRNOT00000057171	+	ENSRNOG00000006985	Ccnk	cyclin K [Source:RGD Symbol;Acc:1595690]
chr6	133736568	133736568	+	8.08e-11	5.47e-09	-32.9249	1365	2992	ENSRNOT00000063221	+	ENSRNOG00000041468	Mir1188	microRNA 1188 [Source:RGD Symbol;Acc:4888588]
chr6	133736935	133736935	+	5.13e-17	1.46e-14	-25.3216	1366	-2981	ENSRNOT00000053738	+	ENSRNOG00000035615	Mir370	microRNA 370 [Source:RGD Symbol;Acc:2325369]
chr6	134760097	134760097	+	5.05e-09	2.02e-07	-32.2408	1367	41509	ENSRNOT00000080743	+	ENSRNOG00000052627	AABR07065566.1
chr6	135125585	135125585	-	1.24e-21	7.2e-19	-30.3135	1368	-12811	ENSRNOT00000086310	-	ENSRNOG00000059714	LOC103692716	heat shock protein HSP 90-alpha [Source:RGD Symbol;Acc:9292348]
chr6	135747141	135747141	-	6.04e-22	3.6e-19	-42.0205	1369	22688	ENSRNOT00000012469	+	ENSRNOG00000009050	Amn	amnion associated transmembrane protein [Source:RGD Symbol;Acc:1308634]
chr6	135747264	135747264	-	2.47e-18	8.77e-16	25.2677	1370	22811	ENSRNOT00000012469	+	ENSRNOG00000009050	Amn	amnion associated transmembrane protein [Source:RGD Symbol;Acc:1308634]
chr6	135757543	135757543	+	4.4e-16	1.06e-13	26.0047	1371	33090	ENSRNOT00000012469	+	ENSRNOG00000009050	Amn	amnion associated transmembrane protein [Source:RGD Symbol;Acc:1308634]
chr6	136912922	136912922	-	5.13e-15	9.79e-13	-30.6858	1372	14074	ENSRNOT00000082819	+	ENSRNOG00000059736	AABR07065600.1
chr6	142780158	142780158	-	8.8e-13	9.91e-11	-25.685	1373	-22775	ENSRNOT00000071313	-	ENSRNOG00000055835	AABR07065818.1
chr6	145159272	145159272	-	7.04e-21	3.69e-18	-25.782	1374	54210	ENSRNOT00000053638	+	ENSRNOG00000035515	Mir153	microRNA 153 [Source:RGD Symbol;Acc:2325563]
chr6	145791951	145791951	+	3.74e-12	3.61e-10	-28.1069	1375	-13961	ENSRNOT00000079576	-	ENSRNOG00000056323	SNORA7	Small nucleolar RNA SNORA7 [Source:RFAM;Acc:RF00409]
chr6	145799164	145799164	+	5.51e-16	1.3e-13	25.8227	1376	-21174	ENSRNOT00000079576	-	ENSRNOG00000056323	SNORA7	Small nucleolar RNA SNORA7 [Source:RFAM;Acc:RF00409]
chr7	11309140	11309140	-	3.07e-17	9.1e-15	-39.6997	1377	6937	ENSRNOT00000072200	-	ENSRNOG00000049731	AC094643.1
chr7	11427497	11427497	+	3.59e-07	8e-06	31.398	1378	13053	ENSRNOT00000027441	+	ENSRNOG00000020230	Pias4	protein inhibitor of activated STAT, 4 [Source:RGD Symbol;Acc:1308737]
chr7	11427520	11427520	+	1.22e-07	3.18e-06	32.807	1379	13076	ENSRNOT00000027441	+	ENSRNOG00000020230	Pias4	protein inhibitor of activated STAT, 4 [Source:RGD Symbol;Acc:1308737]
chr7	11427967	11427967	+	6.66e-11	4.61e-09	30.7005	1380	13523	ENSRNOT00000027441	+	ENSRNOG00000020230	Pias4	protein inhibitor of activated STAT, 4 [Source:RGD Symbol;Acc:1308737]
chr7	11625606	11625606	-	1.06e-26	1.06e-23	-36.0117	1381	22717	ENSRNOT00000026871	-	ENSRNOG00000019822	Gadd45b	growth arrest and DNA-damage-inducible, beta [Source:RGD Symbol;Acc:1309080]
chr7	11745099	11745099	+	5.65e-11	3.99e-09	31.25	1382	7808	ENSRNOT00000046059	+	ENSRNOG00000032569	Lingo3	leucine rich repeat and Ig domain containing 3 [Source:RGD Symbol;Acc:1592209]
chr7	11946750	11946750	+	1.44e-14	2.5e-12	-26.7528	1383	16519	ENSRNOT00000080342	-	ENSRNOG00000018529	Csnk1g2	casein kinase 1, gamma 2 [Source:RGD Symbol;Acc:621407]
chr7	12427286	12427286	-	5.34e-07	1.12e-05	-25.2053	1384	2612	ENSRNOT00000020670	-	ENSRNOG00000014625	Atp5d	ATP synthase, H+ transporting, mitochondrial F1 complex, delta subunit [Source:RGD Symbol;Acc:621372]
chr7	14129472	14129472	+	1.93e-46	6.07e-43	42.245	1385	-10908	ENSRNOT00000063488	-	ENSRNOG00000041735	5S_rRNA	5S ribosomal RNA [Source:RFAM;Acc:RF00001]
chr7	14380905	14380905	+	1.44e-22	9.57e-20	33.4	1386	-11085	ENSRNOT00000008560	-	ENSRNOG00000006355	Akap8l	A-kinase anchoring protein 8 like [Source:RGD Symbol;Acc:1359200]
chr7	16239695	16239695	+	3.64e-23	2.59e-20	25.9411	1387	-65259	ENSRNOT00000050751	+	ENSRNOG00000048132	Olr927	olfactory receptor 927 [Source:RGD Symbol;Acc:1333893]
chr7	16239696	16239696	-	5.61e-27	5.82e-24	28.5017	1388	-65258	ENSRNOT00000050751	+	ENSRNOG00000048132	Olr927	olfactory receptor 927 [Source:RGD Symbol;Acc:1333893]
chr7	20629305	20629305	-	5.13e-20	2.39e-17	27.9173	1389	177	ENSRNOT00000081988	+	ENSRNOG00000061013	AABR07056156.1
chr7	24186565	24186565	+	2.59e-12	2.61e-10	26.7055	1390	-83805	ENSRNOT00000008596	-	ENSRNOG00000005758	Btbd11	BTB domain containing 11 [Source:RGD Symbol;Acc:1308647]
chr7	25696111	25696111	+	3.75e-25	3.29e-22	-51.1386	1391	-45968	ENSRNOT00000082493	-	ENSRNOG00000061363	AABR07056438.1
chr7	26234476	26234476	+	9.52e-24	7.24e-21	-30.0814	1392	-21983	ENSRNOT00000010986	+	ENSRNOG00000008174	Appl2	adaptor protein, phosphotyrosine interacting with PH domain and leucine zipper 2 [Source:RGD Symbol;Acc:1563028]
chr7	26322843	26322843	-	5.95e-25	5.08e-22	31.7043	1393	38379	ENSRNOT00000011326	-	ENSRNOG00000008331	RGD1309995	similar to CG13957-PA [Source:RGD Symbol;Acc:1309995]
chr7	26488246	26488246	-	9.15e-19	3.48e-16	32.5466	1394	-10058	ENSRNOT00000011511	-	ENSRNOG00000008696	RGD1563365	similar to DNA segment, Chr 10, Wayne State University 102, expressed [Source:RGD Symbol;Acc:1563365]
chr7	26709938	26709938	-	8.85e-11	5.93e-09	-34.9905	1395	-19616	ENSRNOT00000087536	-	ENSRNOG00000008885	Chst11	carbohydrate sulfotransferase 11 [Source:RGD Symbol;Acc:1308400]
chr7	26744244	26744244	+	4.34e-49	1.48e-45	33.2693	1396	-53922	ENSRNOT00000087536	-	ENSRNOG00000008885	Chst11	carbohydrate sulfotransferase 11 [Source:RGD Symbol;Acc:1308400]
chr7	26747026	26747026	+	1.94e-10	1.18e-08	30.6115	1397	-56704	ENSRNOT00000087536	-	ENSRNOG00000008885	Chst11	carbohydrate sulfotransferase 11 [Source:RGD Symbol;Acc:1308400]
chr7	26804883	26804883	+	6.08e-25	5.18e-22	34.5499	1398	54834	ENSRNOT00000012017	-	ENSRNOG00000008885	Chst11	carbohydrate sulfotransferase 11 [Source:RGD Symbol;Acc:1308400]
chr7	26810361	26810361	-	1.01e-21	5.93e-19	46.216	1399	49356	ENSRNOT00000012017	-	ENSRNOG00000008885	Chst11	carbohydrate sulfotransferase 11 [Source:RGD Symbol;Acc:1308400]
chr7	26852173	26852173	+	3.02e-13	3.84e-11	30.1958	1400	7544	ENSRNOT00000012017	-	ENSRNOG00000008885	Chst11	carbohydrate sulfotransferase 11 [Source:RGD Symbol;Acc:1308400]
chr7	26949921	26949921	+	1.87e-16	4.85e-14	-29.8277	1401	33252	ENSRNOT00000089545	-	ENSRNOG00000009088	Txnrd1	thioredoxin reductase 1 [Source:RGD Symbol;Acc:61959]
chr7	27364484	27364484	+	4.22e-34	7.55e-31	-28.6613	1402	54520	ENSRNOT00000031871	+	ENSRNOG00000026793	Nt5dc3	5'-nucleotidase domain containing 3 [Source:RGD Symbol;Acc:1593358]
chr7	27364578	27364578	-	4.79e-22	2.89e-19	-31.3614	1403	54614	ENSRNOT00000031871	+	ENSRNOG00000026793	Nt5dc3	5'-nucleotidase domain containing 3 [Source:RGD Symbol;Acc:1593358]
chr7	27364609	27364609	-	2.49e-13	3.23e-11	-25.5359	1404	54645	ENSRNOT00000031871	+	ENSRNOG00000026793	Nt5dc3	5'-nucleotidase domain containing 3 [Source:RGD Symbol;Acc:1593358]
chr7	27495892	27495892	-	3.47e-21	1.9e-18	29.0095	1405	56187	ENSRNOT00000059538	-	ENSRNOG00000038948	Stab2	stabilin 2 [Source:RGD Symbol;Acc:628822]
chr7	28023096	28023096	+	3.42e-19	1.41e-16	-27.9118	1406	17415	ENSRNOT00000005674	-	ENSRNOG00000004294	Ascl1	achaete-scute family bHLH transcription factor 1 [Source:RGD Symbol;Acc:71010]
chr7	28753376	28753376	-	7.49e-11	5.11e-09	26.4318	1407	-9041	ENSRNOT00000006903	+	ENSRNOG00000005102	Washc3	WASH complex subunit 3 [Source:RGD Symbol;Acc:1563761]
chr7	29207627	29207627	-	6.26e-10	3.29e-08	26.7566	1408	25766	ENSRNOT00000064241	-	ENSRNOG00000005720	Spic	Spi-C transcription factor [Source:RGD Symbol;Acc:1306272]
chr7	29379436	29379436	+	5.33e-14	8.08e-12	32.7646	1409	-1357	ENSRNOT00000008317	-	ENSRNOG00000005823	Utp20	UTP20 small subunit processome component [Source:RGD Symbol;Acc:1560606]
chr7	34644420	34644420	+	2.23e-16	5.68e-14	26.0449	1410	-98992	ENSRNOT00000077920	-	ENSRNOG00000057946	AABR07056644.1
chr7	34644427	34644427	+	5.68e-16	1.34e-13	25.779	1411	-98999	ENSRNOT00000077920	-	ENSRNOG00000057946	AABR07056644.1
chr7	35301002	35301002	+	7.27e-12	6.52e-10	25.0922	1412	-8263	ENSRNOT00000080291	+	ENSRNOG00000007713	Tmcc3	transmembrane and coiled-coil domain family 3 [Source:RGD Symbol;Acc:1307241]
chr7	36261450	36261450	+	3.95e-29	4.93e-26	-27.645	1413	-28783	ENSRNOT00000051137	+	ENSRNOG00000050393	LOC103692785	60S ribosomal protein L39 [Source:RGD Symbol;Acc:9201561]
chr7	40131678	40131678	+	1.58e-33	2.76e-30	-41.4251	1414	85379	ENSRNOT00000029045	-	ENSRNOG00000006749	Tmtc3	transmembrane and tetratricopeptide repeat containing 3 [Source:RGD Symbol;Acc:1306351]
chr7	41122477	41122477	+	3.36e-18	1.17e-15	29.339	1415	7325	ENSRNOT00000066174	+	ENSRNOG00000004026	Atp2b1	ATPase plasma membrane Ca2+ transporting 1 [Source:RGD Symbol;Acc:621303]
chr7	41306845	41306845	-	2.46e-49	8.54e-46	-44.4874	1416	2407	ENSRNOT00000031905	+	ENSRNOG00000024450	Poc1b	POC1 centriolar protein B [Source:RGD Symbol;Acc:2323942]
chr7	41604327	41604327	+	7.45e-19	2.88e-16	38.8596	1417	129166	ENSRNOT00000037844	+	ENSRNOG00000023896	Dusp6	dual specificity phosphatase 6 [Source:RGD Symbol;Acc:70978]
chr7	46594672	46594672	-	6.68e-16	1.55e-13	26.9863	1418	-111817	ENSRNOT00000077393	-	ENSRNOG00000055833	U1	U1 spliceosomal RNA [Source:RFAM;Acc:RF00003]
chr7	51943986	51943986	+	1.47e-07	3.74e-06	-29.9891	1419	149815	ENSRNOT00000043774	+	ENSRNOG00000030316	Otogl	otogelin-like [Source:RGD Symbol;Acc:1589018]
chr7	59835293	59835293	+	2.07e-68	1.15e-64	35.2952	1420	46785	ENSRNOT00000068774	-	ENSRNOG00000021833	Myrfl	myelin regulatory factor-like [Source:RGD Symbol;Acc:1562127]
chr7	59980320	59980320	+	2.74e-60	1.3e-56	34.8342	1421	-23089	ENSRNOT00000007258	-	ENSRNOG00000005362	Rab3ip	RAB3A interacting protein [Source:RGD Symbol;Acc:620650]
chr7	60493861	60493861	+	4.91e-42	1.3e-38	44.5498	1422	56259	ENSRNOT00000080640	-	ENSRNOG00000055262	U6	U6 spliceosomal RNA [Source:RFAM;Acc:RF00026]
chr7	61249204	61249204	+	3.22e-58	1.46e-54	33.7266	1423	13169	ENSRNOT00000009776	+	ENSRNOG00000007365	Il22	interleukin 22 [Source:RGD Symbol;Acc:1561292]
chr7	61483979	61483979	+	1.12e-13	1.58e-11	25.4172	1424	146600	ENSRNOT00000009919	+	ENSRNOG00000007468	Ifng	interferon gamma [Source:RGD Symbol;Acc:2866]
chr7	61484763	61484763	+	2.64e-23	1.92e-20	26.3948	1425	147384	ENSRNOT00000009919	+	ENSRNOG00000007468	Ifng	interferon gamma [Source:RGD Symbol;Acc:2866]
chr7	63392982	63392982	+	1.33e-27	1.47e-24	-28.9103	1426	14260	ENSRNOT00000024679	-	ENSRNOG00000023951	Tbc1d30	TBC1 domain family, member 30 [Source:RGD Symbol;Acc:1305255]
chr7	63544712	63544712	+	6.74e-06	9.55e-05	27.0893	1427	33779	ENSRNOT00000007295	-	ENSRNOG00000005388	Rassf3	Ras association domain family member 3 [Source:RGD Symbol;Acc:1311450]
chr7	77755393	77755393	+	9.45e-11	6.27e-09	-26.2439	1428	-8119	ENSRNOT00000006411	+	ENSRNOG00000004697	Baalc	brain and acute leukemia, cytoplasmic [Source:RGD Symbol;Acc:628703]
chr7	77755395	77755395	+	1.02e-12	1.13e-10	-30.8355	1429	-8117	ENSRNOT00000006411	+	ENSRNOG00000004697	Baalc	brain and acute leukemia, cytoplasmic [Source:RGD Symbol;Acc:628703]
chr7	80495050	80495050	+	1.03e-47	3.33e-44	-27.3364	1430	-3978	ENSRNOT00000080804	-	ENSRNOG00000056147	U6	U6 spliceosomal RNA [Source:RFAM;Acc:RF00026]
chr7	80894780	80894780	+	4.22e-63	2.15e-59	-33.0012	1431	31377	ENSRNOT00000087271	+	ENSRNOG00000059305	SNORA17	Small nucleolar RNA SNORA17 [Source:RFAM;Acc:RF00560]
chr7	82269366	82269366	-	6.51e-32	9.98e-29	35.0983	1432	15264	ENSRNOT00000084233	-	ENSRNOG00000055655	AABR07057644.1
chr7	82384238	82384238	-	6.25e-18	2.07e-15	-35.2081	1433	-10208	ENSRNOT00000079204	+	ENSRNOG00000052208	AABR07057648.1
chr7	110124276	110124276	+	3.38e-34	6.12e-31	-36.4921	1434	92582	ENSRNOT00000012753	+	ENSRNOG00000009539	Khdrbs3	KH RNA binding domain containing, signal transduction associated 3 [Source:RGD Symbol;Acc:620921]
chr7	110124277	110124277	-	6.63e-43	1.83e-39	-38.1962	1435	92583	ENSRNOT00000012753	+	ENSRNOG00000009539	Khdrbs3	KH RNA binding domain containing, signal transduction associated 3 [Source:RGD Symbol;Acc:620921]
chr7	111917469	111917469	+	1.12e-11	9.52e-10	-25.9251	1436	-139561	ENSRNOT00000035216	+	ENSRNOG00000025046	AABR07058366.1
chr7	113252857	113252857	-	3.37e-19	1.39e-16	-28.6074	1437	-24419	ENSRNOT00000034672	-	ENSRNOG00000024824	Col22a1	collagen type XXII alpha 1 chain [Source:RGD Symbol;Acc:1309081]
chr7	113732306	113732306	+	2.96e-10	1.7e-08	25.1786	1438	205636	ENSRNOT00000012408	-	ENSRNOG00000009265	Kcnk9	potassium two pore domain channel subfamily K member 9 [Source:RGD Symbol;Acc:621451]
chr7	115012133	115012133	-	3.03e-23	2.17e-20	-27.2264	1439	15032	ENSRNOT00000010224	+	ENSRNOG00000007628	Ptp4a3	protein tyrosine phosphatase type IVA, member 3 [Source:RGD Symbol;Acc:1308687]
chr7	116388230	116388230	+	1.68e-43	4.82e-40	-30.9945	1440	-8900	ENSRNOT00000076148	-	ENSRNOG00000048850	Rn50_7_1163.2
chr7	116388241	116388241	+	1.47e-62	7.4e-59	-35.217	1441	-8911	ENSRNOT00000076148	-	ENSRNOG00000048850	Rn50_7_1163.2
chr7	116388242	116388242	-	1.94e-37	4.29e-34	-31.0362	1442	-8912	ENSRNOT00000076148	-	ENSRNOG00000048850	Rn50_7_1163.2
chr7	116634072	116634072	-	2.14e-31	3.17e-28	-31.8936	1443	1568	ENSRNOT00000009811	+	ENSRNOG00000007475	Gpihbp1	glycosylphosphatidylinositol anchored high density lipoprotein binding protein 1 [Source:RGD Symbol;Acc:1564237]
chr7	116664924	116664924	+	2.94e-80	2.2e-76	57.8163	1444	-7024	ENSRNOT00000077773	+	ENSRNOG00000021765	Gli4	GLI family zinc finger 4 [Source:RGD Symbol;Acc:1560906]
chr7	116705544	116705544	+	3.87e-33	6.5e-30	-36.7393	1445	6294	ENSRNOT00000009965	-	ENSRNOG00000007500	Top1mt	topoisomerase (DNA) I, mitochondrial [Source:RGD Symbol;Acc:1303177]
chr7	116705545	116705545	-	5.37e-50	1.94e-46	-39.2226	1446	6293	ENSRNOT00000009965	-	ENSRNOG00000007500	Top1mt	topoisomerase (DNA) I, mitochondrial [Source:RGD Symbol;Acc:1303177]
chr7	116917168	116917168	+	4.5e-78	3.16e-74	-46.7589	1447	3340	ENSRNOT00000048363	-	ENSRNOG00000032231	Mroh6	maestro heat-like repeat family member 6 [Source:RGD Symbol;Acc:2323632]
chr7	116945411	116945411	-	1.7e-136	2.91e-132	53.4207	1448	2356	ENSRNOT00000056527	+	ENSRNOG00000008686	Tigd5	tigger transposable element derived 5 [Source:RGD Symbol;Acc:1311576]
chr7	118418832	118418832	-	1.1e-11	9.36e-10	25.321	1449	-22105	ENSRNOT00000066431	-	ENSRNOG00000004688	Rbfox2	RNA binding protein, fox-1 homolog 2 [Source:RGD Symbol;Acc:1311838]
chr7	118418837	118418837	-	1.47e-19	6.42e-17	25.2667	1450	-22110	ENSRNOT00000066431	-	ENSRNOG00000004688	Rbfox2	RNA binding protein, fox-1 homolog 2 [Source:RGD Symbol;Acc:1311838]
chr7	120137383	120137383	-	2.07e-15	4.33e-13	-34.0592	1451	923	ENSRNOT00000084369	-	ENSRNOG00000053543	AC096473.2
chr7	121063544	121063544	-	1.74e-25	1.59e-22	26.461	1452	-5516	ENSRNOT00000068033	-	ENSRNOG00000046955	Cbx6	chromobox 6 [Source:RGD Symbol;Acc:1307314]
chr7	122982778	122982778	-	7.72e-12	6.87e-10	-29.0241	1453	3759	ENSRNOT00000085707	+	ENSRNOG00000055925	Zc3h7b	zinc finger CCCH-type containing 7B [Source:RGD Symbol;Acc:1307064]
chr7	124114299	124114299	-	2.14e-23	1.57e-20	28.8873	1454	-24915	ENSRNOT00000012914	-	ENSRNOG00000009736	A4galt	alpha 1,4-galactosyltransferase [Source:RGD Symbol;Acc:621583]
chr7	124596059	124596059	+	1.6e-31	2.41e-28	27.3944	1455	24645	ENSRNOT00000017727	-	ENSRNOG00000010617	Scube1	signal peptide, CUB domain and EGF like domain containing 1 [Source:RGD Symbol;Acc:1309015]
chr7	124679926	124679926	+	2.84e-19	1.19e-16	-28.5209	1456	-368	ENSRNOT00000014720	+	ENSRNOG00000010834	Mpped1	metallophosphoesterase domain containing 1 [Source:RGD Symbol;Acc:1308244]
chr7	126875618	126875618	+	5.19e-10	2.79e-08	25.3666	1457	37968	ENSRNOT00000036025	-	ENSRNOG00000021285	Celsr1	cadherin, EGF LAG seven-pass G-type receptor 1 [Source:RGD Symbol;Acc:1560078]
chr7	127152898	127152898	+	7.91e-09	2.99e-07	-27.4477	1458	70922	ENSRNOT00000022945	+	ENSRNOG00000017057	Tbc1d22a	TBC1 domain family, member 22a [Source:RGD Symbol;Acc:1306588]
chr7	127988273	127988273	-	2.36e-19	9.99e-17	27.1834	1459	23523	ENSRNOT00000038168	+	ENSRNOG00000004457	RGD1560617	hypothetical gene supported by NM_053561; AF062594 [Source:RGD Symbol;Acc:1560617]
chr7	128666505	128666505	-	3.75e-13	4.66e-11	26.8616	1460	96458	ENSRNOT00000075490	-	ENSRNOG00000046123	AABR07058633.1
chr7	129073202	129073202	-	3.58e-11	2.66e-09	26.8574	1461	-310241	ENSRNOT00000075490	-	ENSRNOG00000046123	AABR07058633.1
chr7	130355248	130355248	+	1.85e-11	1.49e-09	-35.519	1462	-2395	ENSRNOT00000040769	+	ENSRNOG00000032419	Klhdc7b	kelch domain containing 7B [Source:RGD Symbol;Acc:1562257]
chr7	131295907	131295907	+	9.09e-12	7.94e-10	33.2313	1463	-35006	ENSRNOT00000019672	+	ENSRNOG00000014511	Alg10	ALG10, alpha-1,2-glucosyltransferase [Source:RGD Symbol;Acc:708500]
chr7	131964758	131964758	+	6.89e-22	4.1e-19	-29.7831	1464	-166523	ENSRNOT00000039857	-	ENSRNOG00000026128	Cpne8	copine 8 [Source:RGD Symbol;Acc:1307939]
chr7	133917918	133917918	-	6.48e-19	2.55e-16	-27.682	1465	-32173	ENSRNOT00000089299	+	ENSRNOG00000058099	U6	U6 spliceosomal RNA [Source:RFAM;Acc:RF00026]
chr7	135864912	135864912	-	1.11e-13	1.57e-11	-30.3122	1466	-14371	ENSRNOT00000038032	-	ENSRNOG00000022507	Twf1	twinfilin actin-binding protein 1 [Source:RGD Symbol;Acc:1311872]
chr7	137182495	137182495	+	1.58e-24	1.28e-21	-25.4794	1467	27016	ENSRNOT00000089895	+	ENSRNOG00000006995	Ano6	anoctamin 6 [Source:RGD Symbol;Acc:1304765]
chr7	137266330	137266330	+	6.72e-26	6.34e-23	30.5429	1468	110851	ENSRNOT00000089895	+	ENSRNOG00000006995	Ano6	anoctamin 6 [Source:RGD Symbol;Acc:1304765]
chr7	137268933	137268933	+	3.16e-18	1.1e-15	-44.1176	1469	113454	ENSRNOT00000089895	+	ENSRNOG00000006995	Ano6	anoctamin 6 [Source:RGD Symbol;Acc:1304765]
chr7	137380986	137380986	-	1.96e-22	1.28e-19	25.2477	1470	3128	ENSRNOT00000083547	-	ENSRNOG00000056121	AABR07058785.1
chr7	137980657	137980657	-	1.43e-21	8.19e-19	-31.5873	1471	58974	ENSRNOT00000008138	-	ENSRNOG00000005291	Slc38a1	solute carrier family 38, member 1 [Source:RGD Symbol;Acc:69645]
chr7	138020419	138020419	+	1.08e-77	7.44e-74	-48.2846	1472	19212	ENSRNOT00000008138	-	ENSRNOG00000005291	Slc38a1	solute carrier family 38, member 1 [Source:RGD Symbol;Acc:69645]
chr7	138046126	138046126	+	6.26e-18	2.07e-15	-26.3589	1473	-6143	ENSRNOT00000089806	-	ENSRNOG00000005291	Slc38a1	solute carrier family 38, member 1 [Source:RGD Symbol;Acc:69645]
chr7	138706248	138706248	-	3.56e-06	5.58e-05	-25.4355	1474	974	ENSRNOT00000009199	-	ENSRNOG00000007032	Amigo2	adhesion molecule with Ig like domain 2 [Source:RGD Symbol;Acc:727911]
chr7	140320507	140320507	+	1.18e-13	1.65e-11	-34.9564	1475	5141	ENSRNOT00000081206	+	ENSRNOG00000054274	Cacnb3	calcium voltage-gated channel auxiliary subunit beta 3 [Source:RGD Symbol;Acc:2248]
chr7	140897996	140897996	+	1.15e-12	1.26e-10	26.6907	1476	-6422	ENSRNOT00000084477	+	ENSRNOG00000061082	U1	U1 spliceosomal RNA [Source:RFAM;Acc:RF00003]
chr7	142103164	142103164	+	3.84e-15	7.54e-13	-25.2476	1477	-3301	ENSRNOT00000042786	+	ENSRNOG00000029855	Letmd1	LETM1 domain containing 1 [Source:RGD Symbol;Acc:1596738]
chr7	142103205	142103205	+	2.1e-16	5.36e-14	-25.1417	1478	-3260	ENSRNOT00000042786	+	ENSRNOG00000029855	Letmd1	LETM1 domain containing 1 [Source:RGD Symbol;Acc:1596738]
chr8	21701930	21701930	+	6.45e-09	2.51e-07	27.8544	1479	32696	ENSRNOT00000027818	+	ENSRNOG00000020474	Pin1	peptidylprolyl cis/trans isomerase, NIMA-interacting 1 [Source:RGD Symbol;Acc:1310299]
chr8	21815516	21815516	+	3.9e-34	7.06e-31	-36.4848	1480	-7605	ENSRNOT00000089730	+	ENSRNOG00000061353	7SK	7SK RNA [Source:RFAM;Acc:RF00100]
chr8	22131437	22131437	+	2.29e-34	4.19e-31	-29.5454	1481	18569	ENSRNOT00000041678	-	ENSRNOG00000032948	Tyk2	tyrosine kinase 2 [Source:RGD Symbol;Acc:2320469]
chr8	22131438	22131438	-	1.64e-31	2.45e-28	-29.4951	1482	18568	ENSRNOT00000041678	-	ENSRNOG00000032948	Tyk2	tyrosine kinase 2 [Source:RGD Symbol;Acc:2320469]
chr8	22506336	22506336	-	7.24e-11	4.96e-09	-36.9726	1483	23542	ENSRNOT00000083931	-	ENSRNOG00000051506	AC130555.1
chr8	22810701	22810701	-	1.28e-13	1.78e-11	-26.899	1484	10523	ENSRNOT00000014135	-	ENSRNOG00000010643	Kank2	KN motif and ankyrin repeat domains 2 [Source:RGD Symbol;Acc:2320289]
chr8	23849111	23849111	+	1.19e-14	2.11e-12	30.8442	1485	-5301	ENSRNOT00000092845	+	ENSRNOG00000015189	Bbs9	Bardet-Biedl syndrome 9 [Source:RGD Symbol;Acc:1308472]
chr8	33625886	33625886	+	4.49e-20	2.11e-17	28.9492	1486	35164	ENSRNOT00000068037	-	ENSRNOG00000008904	Fli1	Fli-1 proto-oncogene, ETS transcription factor [Source:RGD Symbol;Acc:1309837]
chr8	33625898	33625898	+	3.77e-15	7.43e-13	25.1065	1487	35152	ENSRNOT00000068037	-	ENSRNOG00000008904	Fli1	Fli-1 proto-oncogene, ETS transcription factor [Source:RGD Symbol;Acc:1309837]
chr8	35468342	35468342	-	1.29e-15	2.83e-13	28.2289	1488	68256	ENSRNOT00000079468	-	ENSRNOG00000061559	LOC100359711	ubiquitin and ribosomal protein L40-like [Source:RGD Symbol;Acc:2323529]
chr8	39997723	39997723	-	4.47e-09	1.82e-07	25.0384	1489	-152	ENSRNOT00000050609	+	ENSRNOG00000033217	Esam	endothelial cell adhesion molecule [Source:RGD Symbol;Acc:1303286]
chr8	45007299	45007299	-	1.68e-08	5.75e-07	30.6404	1490	14505	ENSRNOT00000080953	+	ENSRNOG00000060267	SNORD14	Small nucleolar RNA SNORD14 [Source:RFAM;Acc:RF00016]
chr8	45288848	45288848	+	1.04e-21	6.04e-19	30.6904	1491	-72875	ENSRNOT00000010792	-	ENSRNOG00000008153	Crtam	cytotoxic and regulatory T cell molecule [Source:RGD Symbol;Acc:1304602]
chr8	45590072	45590072	+	1.1e-26	1.11e-23	33.9838	1492	28684	ENSRNOT00000047820	+	ENSRNOG00000050630	AABR07070043.1
chr8	49306562	49306562	+	2.48e-55	1.07e-51	-38.9185	1493	2245	ENSRNOT00000047291	-	ENSRNOG00000016069	Cd3e	CD3e molecule [Source:RGD Symbol;Acc:1309222]
chr8	49630511	49630511	-	4.58e-13	5.56e-11	29.2379	1494	8945	ENSRNOT00000021949	+	ENSRNOG00000016397	Tmprss13	transmembrane protease, serine 13 [Source:RGD Symbol;Acc:1310872]
chr8	49702301	49702301	+	3.58e-50	1.31e-46	47.5417	1495	-8176	ENSRNOT00000064611	+	ENSRNOG00000016469	Fxyd2	FXYD domain-containing ion transport regulator 2 [Source:RGD Symbol;Acc:2173]
chr8	49976037	49976037	+	5.69e-09	2.25e-07	-28.5474	1496	150377	ENSRNOT00000072712	-	ENSRNOG00000029826	Cep164	centrosomal protein 164 [Source:RGD Symbol;Acc:1561243]
chr8	52976135	52976135	+	4.5e-19	1.82e-16	26.9633	1497	-38164	ENSRNOT00000007789	-	ENSRNOG00000005930	Nnmt	nicotinamide N-methyltransferase [Source:RGD Symbol;Acc:1309606]
chr8	53436749	53436749	-	2.32e-37	5.12e-34	-29.8277	1498	25435	ENSRNOT00000086957	+	ENSRNOG00000008058	Tmprss5	transmembrane protease, serine 5 [Source:RGD Symbol;Acc:628625]
chr8	55741778	55741778	-	2.29e-06	3.84e-05	25.9796	1499	-45178	ENSRNOT00000016127	-	ENSRNOG00000012022	RGD1562914	RGD1562914 [Source:RGD Symbol;Acc:1562914]
chr8	58798619	58798619	-	9.01e-14	1.3e-11	26.9009	1500	-26212	ENSRNOT00000000212	-	ENSRNOG00000000196	Cyp19a1	cytochrome P450, family 19, subfamily a, polypeptide 1 [Source:RGD Symbol;Acc:2457]
chr8	59280525	59280525	-	1.76e-21	9.92e-19	31.9056	1501	2265	ENSRNOT00000017053	+	ENSRNOG00000012106	Dnaja4	DnaJ heat shock protein family (Hsp40) member A4 [Source:RGD Symbol;Acc:1310035]
chr8	63550169	63550169	+	6.5e-09	2.52e-07	25.483	1502	-16624	ENSRNOT00000012381	-	ENSRNOG00000009332	Rec114	REC114 meiotic recombination protein [Source:RGD Symbol;Acc:1311874]
chr8	66837839	66837839	+	1.93e-10	1.18e-08	-25.6942	1503	25638	ENSRNOT00000018820	-	ENSRNOG00000013874	Rplp1	ribosomal protein lateral stalk subunit P1 [Source:RGD Symbol;Acc:621774]
chr8	68194082	68194082	+	2.44e-06	4.06e-05	-28.8576	1504	81639	ENSRNOT00000079122	-	ENSRNOG00000007926	Map2k5	mitogen activated protein kinase kinase 5 [Source:RGD Symbol;Acc:61890]
chr8	70435584	70435584	-	3.73e-18	1.29e-15	28.9583	1505	445	ENSRNOT00000077152	-	ENSRNOG00000052051	Slc24a1	solute carrier family 24 member 1 [Source:RGD Symbol;Acc:620080]
chr8	71867820	71867820	+	6.72e-25	5.69e-22	27.3177	1506	45693	ENSRNOT00000089147	+	ENSRNOG00000017332	Dapk2	death-associated protein kinase 2 [Source:RGD Symbol;Acc:1304708]
chr8	72419736	72419736	+	1.09e-10	7.1e-09	26.7246	1507	13990	ENSRNOT00000023952	+	ENSRNOG00000017766	Car12	carbonic anhydrase 12 [Source:RGD Symbol;Acc:1306612]
chr8	73358202	73358202	+	2.1e-74	1.32e-70	53.7561	1508	4274	ENSRNOT00000087562	-	ENSRNOG00000052284	U6	U6 spliceosomal RNA [Source:RFAM;Acc:RF00026]
chr8	73769397	73769397	-	3.06e-12	3.03e-10	-28.5742	1509	86512	ENSRNOT00000057522	+	ENSRNOG00000030213	Vps13c	vacuolar protein sorting 13C [Source:RGD Symbol;Acc:1560364]
chr8	74297749	74297749	-	6.26e-36	1.28e-32	30.8357	1510	26467	ENSRNOT00000089415	+	ENSRNOG00000054547	AABR07070532.1
chr8	75813261	75813261	+	4.25e-25	3.7e-22	-31.893	1511	-14301	ENSRNOT00000078397	+	ENSRNOG00000059677	U2	U2 spliceosomal RNA [Source:RFAM;Acc:RF00004]
chr8	81770619	81770619	-	1.7e-18	6.2e-16	-33.0625	1512	4580	ENSRNOT00000032280	+	ENSRNOG00000008095	Onecut1	one cut homeobox 1 [Source:RGD Symbol;Acc:2811]
chr8	84418922	84418922	+	8.34e-09	3.13e-07	-28.4075	1513	65857	ENSRNOT00000071367	+	ENSRNOG00000050753	5S_rRNA	5S ribosomal RNA [Source:RFAM;Acc:RF00001]
chr8	84418938	84418938	+	1.85e-09	8.46e-08	-28.0922	1514	65873	ENSRNOT00000071367	+	ENSRNOG00000050753	5S_rRNA	5S ribosomal RNA [Source:RFAM;Acc:RF00001]
chr8	91554877	91554877	-	3.32e-08	1.03e-06	25.0658	1515	90650	ENSRNOT00000013249	+	ENSRNOG00000009928	Bckdhb	branched chain keto acid dehydrogenase E1 subunit beta [Source:RGD Symbol;Acc:2197]
chr8	95991759	95991759	+	9.89e-44	2.88e-40	27.2346	1516	23109	ENSRNOT00000015057	+	ENSRNOG00000011071	Nt5e	5' nucleotidase, ecto [Source:RGD Symbol;Acc:61956]
chr8	98752143	98752143	+	1.37e-13	1.89e-11	27.3167	1517	-2961	ENSRNOT00000056562	+	ENSRNOG00000014871	Zic4	Zic family member 4 [Source:RGD Symbol;Acc:1307298]
chr8	99871601	99871601	-	3.12e-16	7.75e-14	-25.227	1518	-8472	ENSRNOT00000010765	+	ENSRNOG00000008151	Plscr4	phospholipid scramblase 4 [Source:RGD Symbol;Acc:1311693]
chr8	108684741	108684741	+	1.26e-16	3.38e-14	25.6781	1519	92977	ENSRNOT00000034188	-	ENSRNOG00000023214	Il20rb	interleukin 20 receptor subunit beta [Source:RGD Symbol;Acc:1566151]
chr8	108835496	108835496	+	9.76e-09	3.59e-07	32.1088	1520	12284	ENSRNOT00000020330	-	ENSRNOG00000014917	Nck1	NCK adaptor protein 1 [Source:RGD Symbol;Acc:1310688]
chr8	108835497	108835497	-	1.15e-23	8.69e-21	53.1828	1521	12283	ENSRNOT00000020330	-	ENSRNOG00000014917	Nck1	NCK adaptor protein 1 [Source:RGD Symbol;Acc:1310688]
chr8	109418099	109418099	+	7.33e-07	1.47e-05	-25.2428	1522	774	ENSRNOT00000021657	-	ENSRNOG00000015869	Pccb	propionyl-CoA carboxylase beta subunit [Source:RGD Symbol;Acc:3265]
chr8	109632600	109632600	+	2.83e-15	5.73e-13	-26.1692	1523	-11193	ENSRNOT00000087398	-	ENSRNOG00000022999	Ppp2r3a	protein phosphatase 2, regulatory subunit B'', alpha [Source:RGD Symbol;Acc:1306958]
chr8	109722470	109722470	-	1.26e-27	1.4e-24	37.598	1524	11339	ENSRNOT00000068818	+	ENSRNOG00000043551	AABR07071328.1
chr8	111050970	111050970	+	6.43e-15	1.2e-12	-30.3343	1525	50447	ENSRNOT00000084413	-	ENSRNOG00000008410	Cep63	centrosomal protein 63 [Source:RGD Symbol;Acc:1561183]
chr8	111719053	111719053	+	5.89e-13	6.94e-11	25.4547	1526	2251	ENSRNOT00000045628	-	ENSRNOG00000030625	Tf	transferrin [Source:RGD Symbol;Acc:3845]
chr8	112522599	112522599	+	5.63e-13	6.68e-11	25.5949	1527	-3954	ENSRNOT00000014636	+	ENSRNOG00000048978	Nphp3	nephrocystin 3 [Source:RGD Symbol;Acc:1563856]
chr8	112547560	112547560	+	7.61e-12	6.78e-10	28.732	1528	21009	ENSRNOT00000014636	+	ENSRNOG00000048978	Nphp3	nephrocystin 3 [Source:RGD Symbol;Acc:1563856]
chr8	113882177	113882177	-	2.29e-21	1.28e-18	-33.396	1529	-54814	ENSRNOT00000017743	+	ENSRNOG00000013059	Aste1	asteroid homolog 1 (Drosophila) [Source:RGD Symbol;Acc:1304643]
chr8	113882192	113882192	-	1.21e-24	9.95e-22	-36.2034	1530	-54799	ENSRNOT00000017743	+	ENSRNOG00000013059	Aste1	asteroid homolog 1 (Drosophila) [Source:RGD Symbol;Acc:1304643]
chr8	115178490	115178490	+	4.4e-12	4.16e-10	-25.5808	1531	702	ENSRNOT00000017224	-	ENSRNOG00000012865	Parp3	poly (ADP-ribose) polymerase family, member 3 [Source:RGD Symbol;Acc:1305189]
chr8	115269941	115269941	-	1.76e-18	6.39e-16	27.4096	1532	4225	ENSRNOT00000056386	-	ENSRNOG00000037285	LOC102550160	IQ domain-containing protein F5-like [Source:RGD Symbol;Acc:7631233]
chr8	116057987	116057987	-	2.5e-22	1.6e-19	-36.0313	1533	3524	ENSRNOT00000040056	+	ENSRNOG00000029543	Cish	cytokine inducible SH2-containing protein [Source:RGD Symbol;Acc:69261]
chr8	118157873	118157873	-	4.05e-07	8.85e-06	30.1687	1534	24687	ENSRNOT00000084838	-	ENSRNOG00000029194	Dhx30	DExH-box helicase 30 [Source:RGD Symbol;Acc:1308888]
chr8	118206778	118206778	-	4.93e-15	9.43e-13	-26.218	1535	77	ENSRNOT00000064140	+	ENSRNOG00000020804	Smarcc1	SWI/SNF related, matrix associated, actin dependent regulator of chromatin, subfamily c, member 1 [Source:RGD Symbol;Acc:1304850]
chr8	118901615	118901615	-	2.34e-12	2.39e-10	38.0631	1536	-7914	ENSRNOT00000028416	-	ENSRNOG00000020936	Nradd	neurotrophin receptor associated death domain [Source:RGD Symbol;Acc:708524]
chr8	121310988	121310988	-	4.1e-19	1.67e-16	29.182	1537	-122269	ENSRNOT00000080802	+	ENSRNOG00000060423	LOC102554058	uncharacterized LOC102554058 [Source:RGD Symbol;Acc:7610822]
chr8	122855736	122855736	+	3.47e-17	1.02e-14	-25.1235	1538	-14260	ENSRNOT00000014861	-	ENSRNOG00000010986	Cmtm7	CKLF-like MARVEL transmembrane domain containing 7 [Source:RGD Symbol;Acc:1591926]
chr8	124397736	124397736	-	1.02e-26	1.03e-23	-26.4746	1539	1759	ENSRNOT00000037883	-	ENSRNOG00000013265	Tgfbr2	transforming growth factor, beta receptor 2 [Source:RGD Symbol;Acc:69651]
chr8	125391683	125391683	+	9.97e-12	8.61e-10	26.6352	1540	152745	ENSRNOT00000041548	-	ENSRNOG00000025881	Rbms3	RNA binding motif, single stranded interacting protein 3 [Source:RGD Symbol;Acc:1588240]
chr8	127394479	127394479	+	2.43e-09	1.07e-07	27.8509	1541	123192	ENSRNOT00000015113	+	ENSRNOG00000043167	Itga9	integrin subunit alpha 9 [Source:RGD Symbol;Acc:1311191]
chr8	127607001	127607001	+	7.35e-18	2.4e-15	26.7364	1542	-95533	ENSRNOT00000075793	+	ENSRNOG00000046257	Ctdspl	CTD small phosphatase like [Source:RGD Symbol;Acc:1304841]
chr8	128000277	128000277	-	1.6e-27	1.77e-24	25.7925	1543	9675	ENSRNOT00000018056	-	ENSRNOG00000013136	Oxsr1	oxidative-stress responsive 1 [Source:RGD Symbol;Acc:1310466]
chr8	128102438	128102438	+	4.21e-10	2.32e-08	-25.4541	1544	-4700	ENSRNOT00000086832	+	ENSRNOG00000052202	SNORD113	Small nucleolar RNA SNORD113/SNORD114 family [Source:RFAM;Acc:RF00181]
chr8	128234784	128234784	-	3.68e-05	0.000393777	25.2525	1545	14755	ENSRNOT00000082892	-	ENSRNOG00000015049	Scn5a	sodium voltage-gated channel alpha subunit 5 [Source:RGD Symbol;Acc:3637]
chr8	128234818	128234818	-	1.21e-05	0.000155157	26.0088	1546	14721	ENSRNOT00000082892	-	ENSRNOG00000015049	Scn5a	sodium voltage-gated channel alpha subunit 5 [Source:RGD Symbol;Acc:3637]
chr8	129165225	129165225	-	2.81e-15	5.69e-13	-26.0433	1547	7124	ENSRNOT00000025615	+	ENSRNOG00000018848	Eif1b	eukaryotic translation initiation factor 1B [Source:RGD Symbol;Acc:1309241]
chr8	129380445	129380445	-	2.65e-14	4.32e-12	26.1263	1548	-8473	ENSRNOT00000042614	-	ENSRNOG00000031127	Snrpe	small nuclear ribonucleoprotein polypeptide E [Source:RGD Symbol;Acc:2321675]
chr8	129549459	129549459	-	3.17e-12	3.12e-10	26.6588	1549	-68353	ENSRNOT00000079085	+	ENSRNOG00000054172	Ctnnb1	catenin beta 1 [Source:RGD Symbol;Acc:70487]
chr8	129549478	129549478	-	2.75e-13	3.53e-11	28.045	1550	-68334	ENSRNOT00000079085	+	ENSRNOG00000054172	Ctnnb1	catenin beta 1 [Source:RGD Symbol;Acc:70487]
chr8	131699196	131699196	-	1e-49	3.52e-46	-28.8035	1551	-32530	ENSRNOT00000053764	+	ENSRNOG00000035641	Mir138-1	microRNA 138-1 [Source:RGD Symbol;Acc:2325568]
chr9	3316047	3316047	+	7.13e-69	4.06e-65	42.6852	1552	73406	ENSRNOT00000080225	-	ENSRNOG00000054171	U1	U1 spliceosomal RNA [Source:RFAM;Acc:RF00003]
chr9	10313046	10313046	-	1.06e-10	6.92e-09	-25.4619	1553	7578	ENSRNOT00000072592	+	ENSRNOG00000048651	Nrtn	neurturin [Source:RGD Symbol;Acc:621494]
chr9	12881955	12881955	-	6.2e-26	5.87e-23	-30.4109	1554	141072	ENSRNOT00000015210	+	ENSRNOG00000011321	Rftn1	raftlin lipid raft linker 1 [Source:RGD Symbol;Acc:1563347]
chr9	13977977	13977977	+	1.28e-23	9.6e-21	25.5427	1555	-100848	ENSRNOT00000015705	-	ENSRNOG00000011803	Lrfn2	leucine rich repeat and fibronectin type III domain containing 2 [Source:RGD Symbol;Acc:1311831]
chr9	14030791	14030791	-	2.89e-05	0.000321825	-29.2851	1556	-153662	ENSRNOT00000015705	-	ENSRNOG00000011803	Lrfn2	leucine rich repeat and fibronectin type III domain containing 2 [Source:RGD Symbol;Acc:1311831]
chr9	14505371	14505371	+	2.14e-15	4.46e-13	39.6993	1557	-2439	ENSRNOT00000078464	-	ENSRNOG00000046601	Unc5cl	unc-5 family C-terminal like [Source:RGD Symbol;Acc:1587368]
chr9	16510571	16510571	+	1.59e-50	5.94e-47	27.226	1558	1774	ENSRNOT00000021803	+	ENSRNOG00000016269	Rpl7l1	ribosomal protein L7-like 1 [Source:RGD Symbol;Acc:1308469]
chr9	17553855	17553855	-	1.48e-26	1.47e-23	38.6388	1559	53302	ENSRNOT00000082584	+	ENSRNOG00000052724	AABR07066820.1
chr9	17601260	17601260	-	5.07e-07	1.07e-05	-29.3527	1560	91941	ENSRNOT00000026716	-	ENSRNOG00000019734	Mrpl14	mitochondrial ribosomal protein L14 [Source:RGD Symbol;Acc:1306240]
chr9	17756523	17756523	-	5.1e-23	3.57e-20	-32.4128	1561	6214	ENSRNOT00000090408	-	ENSRNOG00000053575	AC096454.1
chr9	17756526	17756526	-	5.98e-26	5.68e-23	-34.0309	1562	6211	ENSRNOT00000090408	-	ENSRNOG00000053575	AC096454.1
chr9	17756573	17756573	-	3.64e-20	1.74e-17	-28.0194	1563	6164	ENSRNOT00000090408	-	ENSRNOG00000053575	AC096454.1
chr9	19918555	19918555	+	5.8e-07	1.2e-05	25.7198	1564	954	ENSRNOT00000038239	+	ENSRNOG00000025693	Tdrd6	tudor domain containing 6 [Source:RGD Symbol;Acc:1305956]
chr9	19918570	19918570	-	9.05e-10	4.54e-08	27.2219	1565	969	ENSRNOT00000038239	+	ENSRNOG00000025693	Tdrd6	tudor domain containing 6 [Source:RGD Symbol;Acc:1305956]
chr9	20573222	20573222	-	5.76e-11	4.06e-09	-33.974	1566	-44344	ENSRNOT00000085293	-	ENSRNOG00000061718	AABR07066871.3
chr9	26792054	26792054	-	2.81e-131	4.2e-127	-46.1105	1567	292	ENSRNOT00000053621	+	ENSRNOG00000035498	Mir206	microRNA 206 [Source:RGD Symbol;Acc:2325550]
chr9	27678099	27678099	+	3.54e-25	3.12e-22	-42.8974	1568	39	ENSRNOT00000081728	-	ENSRNOG00000053567	AABR07067042.4
chr9	27678100	27678100	-	1.14e-28	1.38e-25	-45.2174	1569	38	ENSRNOT00000081728	-	ENSRNOG00000053567	AABR07067042.4
chr9	28005023	28005023	-	5.89e-53	2.43e-49	43.4204	1570	-243291	ENSRNOT00000040034	-	ENSRNOG00000013781	Kcnq5	potassium voltage-gated channel subfamily Q member 5 [Source:RGD Symbol;Acc:628848]
chr9	28005039	28005039	-	2.25e-39	5.43e-36	37.6282	1571	-243307	ENSRNOT00000040034	-	ENSRNOG00000013781	Kcnq5	potassium voltage-gated channel subfamily Q member 5 [Source:RGD Symbol;Acc:628848]
chr9	28008323	28008323	-	3.41e-30	4.72e-27	30.5613	1572	-246591	ENSRNOT00000040034	-	ENSRNOG00000013781	Kcnq5	potassium voltage-gated channel subfamily Q member 5 [Source:RGD Symbol;Acc:628848]
chr9	28116984	28116984	-	1.33e-20	6.76e-18	27.0669	1573	255447	ENSRNOT00000090563	-	ENSRNOG00000052280	U1	U1 spliceosomal RNA [Source:RFAM;Acc:RF00003]
chr9	28441304	28441304	+	2.08e-33	3.58e-30	43.0168	1574	-68875	ENSRNOT00000090563	-	ENSRNOG00000052280	U1	U1 spliceosomal RNA [Source:RFAM;Acc:RF00003]
chr9	30524052	30524052	-	6.07e-33	1.02e-29	-25.2051	1575	105053	ENSRNOT00000018116	+	ENSRNOG00000012920	Col9a1	collagen type IX alpha 1 chain [Source:RGD Symbol;Acc:1309425]
chr9	30614880	30614880	-	3.63e-35	7.01e-32	-33.1685	1576	195881	ENSRNOT00000018116	+	ENSRNOG00000012920	Col9a1	collagen type IX alpha 1 chain [Source:RGD Symbol;Acc:1309425]
chr9	38961021	38961021	+	2.85e-14	4.61e-12	28.9621	1577	161142	ENSRNOT00000083847	+	ENSRNOG00000060645	AABR07067300.1
chr9	42647882	42647882	-	3.44e-22	2.14e-19	32.5601	1578	27878	ENSRNOT00000019966	+	ENSRNOG00000014516	Hs6st1	heparan sulfate 6-O-sulfotransferase 1 [Source:RGD Symbol;Acc:1309218]
chr9	43606759	43606759	-	1.75e-15	3.74e-13	25.0053	1579	-910	ENSRNOT00000088239	+	ENSRNOG00000023566	Vwa3b	von Willebrand factor A domain containing 3B [Source:RGD Symbol;Acc:1562560]
chr9	45236110	45236110	-	8.69e-14	1.26e-11	26.902	1580	-29684	ENSRNOT00000042227	-	ENSRNOG00000018830	Aff3	AF4/FMR2 family, member 3 [Source:RGD Symbol;Acc:1308527]
chr9	45555900	45555900	-	8.54e-14	1.24e-11	-25.4498	1581	3094	ENSRNOT00000087866	-	ENSRNOG00000012815	Chst10	carbohydrate sulfotransferase 10 [Source:RGD Symbol;Acc:621216]
chr9	46001793	46001793	-	1.31e-24	1.08e-21	-26.2431	1582	-83573	ENSRNOT00000074932	+	ENSRNOG00000047437	AABR07067444.1
chr9	50426142	50426142	-	2.22e-21	1.25e-18	-44.8504	1583	-23665	ENSRNOT00000074281	-	ENSRNOG00000045970	AABR07067508.1
chr9	50543264	50543264	+	1.1e-13	1.56e-11	25.9715	1584	16455	ENSRNOT00000036990	+	ENSRNOG00000023576	RGD1305645	similar to RIKEN cDNA 1500015O10 [Source:RGD Symbol;Acc:1305645]
chr9	50716908	50716908	-	1.49e-20	7.52e-18	-25.0306	1585	-38801	ENSRNOT00000079117	-	ENSRNOG00000053161	U6	U6 spliceosomal RNA [Source:RFAM;Acc:RF00026]
chr9	54950261	54950261	-	9.89e-50	3.5e-46	-33.8785	1586	-99942	ENSRNOT00000021403	+	ENSRNOG00000015416	Nabp1	nucleic acid binding protein 1 [Source:RGD Symbol;Acc:1306658]
chr9	62462111	62462111	+	5.98e-30	8.08e-27	-32.1469	1587	37190	ENSRNOT00000085441	-	ENSRNOG00000061265	AABR07067767.2
chr9	62462112	62462112	-	1.14e-14	2.02e-12	-26.3827	1588	37189	ENSRNOT00000085441	-	ENSRNOG00000061265	AABR07067767.2
chr9	62755228	62755228	-	7.93e-23	5.45e-20	33.3041	1589	181342	ENSRNOT00000080327	+	ENSRNOG00000056520	AABR07067767.1
chr9	66352896	66352896	+	2.92e-15	5.88e-13	-25.7358	1590	17406	ENSRNOT00000037555	+	ENSRNOG00000022723	RGD1562029	similar to KIAA2012 protein [Source:RGD Symbol;Acc:1562029]
chr9	71016273	71016273	-	2.06e-14	3.45e-12	-27.8636	1591	-73392	ENSRNOT00000090721	-	ENSRNOG00000052796	AABR07067885.1
chr9	73624512	73624512	-	1.48e-19	6.46e-17	33.0537	1592	61895	ENSRNOT00000091351	-	ENSRNOG00000053007	Rn50_9_0737.3
chr9	82746832	82746832	-	6.79e-19	2.65e-16	-31.5322	1593	4914	ENSRNOT00000027337	+	ENSRNOG00000020138	Slc4a3	solute carrier family 4 member 3 [Source:RGD Symbol;Acc:3712]
chr9	83179396	83179396	+	1.75e-27	1.93e-24	-31.8082	1594	74063	ENSRNOT00000041689	-	ENSRNOG00000013213	Epha4	Eph receptor A4 [Source:RGD Symbol;Acc:1560587]
chr9	84096559	84096559	+	3.03e-15	6.08e-13	-26.3499	1595	4614	ENSRNOT00000018652	-	ENSRNOG00000013670	Pax3	paired box 3 [Source:RGD Symbol;Acc:620431]
chr9	92932713	92932713	+	1.45e-12	1.56e-10	-30.0807	1596	-3353	ENSRNOT00000082553	+	ENSRNOG00000053524	U1	U1 spliceosomal RNA [Source:RFAM;Acc:RF00003]
chr9	93296090	93296090	-	3.75e-17	1.09e-14	26.325	1597	-30193	ENSRNOT00000024578	+	ENSRNOG00000018267	B3gnt7	UDP-GlcNAc:betaGal beta-1,3-N-acetylglucosaminyltransferase 7 [Source:RGD Symbol;Acc:1310580]
chr9	93409185	93409185	+	2.69e-24	2.14e-21	-34.9464	1598	-4303	ENSRNOT00000025024	-	ENSRNOG00000018521	Nmur1	neuromedin U receptor 1 [Source:RGD Symbol;Acc:619867]
chr9	94270451	94270451	-	1.13e-25	1.05e-22	-34.8856	1599	1247	ENSRNOT00000091354	+	ENSRNOG00000054082	AC098189.1
chr9	97975492	97975492	-	9.31e-11	6.2e-09	26.7986	1600	13806	ENSRNOT00000087595	-	ENSRNOG00000019648	Col6a3	collagen type VI alpha 3 chain [Source:RGD Symbol;Acc:1308704]
chr9	100028996	100028996	+	4.93e-10	2.67e-08	26.3896	1601	12557	ENSRNOT00000073480	+	ENSRNOG00000050999	Mir149	microRNA 149 [Source:RGD Symbol;Acc:9685085]
chr9	100414230	100414230	+	4.02e-10	2.23e-08	-26.7279	1602	-436	ENSRNOT00000084910	+	ENSRNOG00000051640	AABR07068351.1
chr9	100813186	100813186	+	1.04e-16	2.82e-14	-31.3896	1603	-16366	ENSRNOT00000024695	+	ENSRNOG00000018214	Bok	BOK, BCL2 family apoptosis regulator [Source:RGD Symbol;Acc:70984]
chr9	110401955	110401955	+	1.97e-12	2.05e-10	-29.6543	1604	1416	ENSRNOT00000077292	-	ENSRNOG00000057630	AABR07068590.1
chr9	110401992	110401992	+	4.06e-09	1.67e-07	-25.6969	1605	1379	ENSRNOT00000077292	-	ENSRNOG00000057630	AABR07068590.1
chr9	111354088	111354088	+	5.96e-09	2.34e-07	26.5904	1606	26688	ENSRNOT00000045749	+	ENSRNOG00000032398	RGD1562136	similar to D1Ertd622e protein [Source:RGD Symbol;Acc:1562136]
chr9	112083237	112083237	+	2.47e-17	7.4e-15	29.6696	1607	-18646	ENSRNOT00000082558	+	ENSRNOG00000059332	U6	U6 spliceosomal RNA [Source:RFAM;Acc:RF00026]
chr9	114439879	114439879	-	1.26e-34	2.37e-31	-28.3087	1608	-112113	ENSRNOT00000085481	-	ENSRNOG00000057758	AABR07068674.1
chr9	114509935	114509935	+	3.35e-12	3.27e-10	-27.2796	1609	109777	ENSRNOT00000050012	-	ENSRNOG00000025527	Mtcl1	microtubule crosslinking factor 1 [Source:RGD Symbol;Acc:1308319]
chr9	114824853	114824853	-	1.24e-10	7.97e-09	26.8405	1610	-38961	ENSRNOT00000016155	-	ENSRNOG00000012115	LOC689599	hypothetical protein LOC689599 [Source:RGD Symbol;Acc:1591029]
chr9	115079151	115079151	-	2.88e-17	8.57e-15	28.8725	1611	-293259	ENSRNOT00000016155	-	ENSRNOG00000012115	LOC689599	hypothetical protein LOC689599 [Source:RGD Symbol;Acc:1591029]
chr9	115102357	115102357	+	1.84e-17	5.64e-15	-28.0127	1612	280089	ENSRNOT00000091316	-	ENSRNOG00000011700	Ptprm	protein tyrosine phosphatase, receptor type, M [Source:RGD Symbol;Acc:620776]
chr9	119097437	119097437	+	1.98e-20	9.74e-18	25.8309	1613	93262	ENSRNOT00000021534	-	ENSRNOG00000015906	Tgif1	TGFB-induced factor homeobox 1 [Source:RGD Symbol;Acc:1310517]
chr9	119465021	119465021	-	3.63e-12	3.52e-10	-29.3399	1614	46396	ENSRNOT00000080579	-	ENSRNOG00000053478	U6	U6 spliceosomal RNA [Source:RFAM;Acc:RF00026]

## Sheet: Table S6
Table S6. Differentially methylated genes between Site #1 (Legacy) and Site #3 (UAB)
chr	start	end	strand	pvalue	qvalue	meth.diff	target.row	dist.to.feature	feature.name	feature.strand	Gene	Symbol	Gene.description
chr1	7596752	7596752	+	1.03e-29	2.72e-27	-29.1082	1	-62138	ENSRNOT00000020946	+	ENSRNOG00000015551	Fuca2	fucosidase, alpha-L- 2, plasma [Source:RGD Symbol;Acc:1303053]
chr1	7673364	7673364	+	1.79e-48	7.53e-46	-27.1693	2	14476	ENSRNOT00000020946	+	ENSRNOG00000015551	Fuca2	fucosidase, alpha-L- 2, plasma [Source:RGD Symbol;Acc:1303053]
chr1	7745537	7745537	-	2.07e-20	3.57e-18	-28.77	3	19010	ENSRNOT00000073460	+	ENSRNOG00000046983	Adat2	adenosine deaminase, tRNA-specific 2 [Source:RGD Symbol;Acc:1309642]
chr1	7745543	7745543	-	2.42e-21	4.42e-19	-28.8757	4	19016	ENSRNOT00000073460	+	ENSRNOG00000046983	Adat2	adenosine deaminase, tRNA-specific 2 [Source:RGD Symbol;Acc:1309642]
chr1	7745578	7745578	-	1.55e-22	3.06e-20	-29.1141	5	19051	ENSRNOT00000073460	+	ENSRNOG00000046983	Adat2	adenosine deaminase, tRNA-specific 2 [Source:RGD Symbol;Acc:1309642]
chr1	11238390	11238390	+	1.28e-55	6.17e-53	31.5104	6	462753	ENSRNOT00000078557	+	ENSRNOG00000059769	AABR07000356.1
chr1	14276173	14276173	+	1.4e-12	9.77e-11	28.3666	7	51782	ENSRNOT00000016037	+	ENSRNOG00000011994	Perp	PERP, TP53 apoptosis effector [Source:RGD Symbol;Acc:1310294]
chr1	15599346	15599346	-	3.99e-20	6.73e-18	26.9795	8	-21307	ENSRNOT00000017401	+	ENSRNOG00000012701	Map7	microtubule-associated protein 7 [Source:RGD Symbol;Acc:1308866]
chr1	15737107	15737107	-	1.34e-12	9.35e-11	-30.1843	9	-41066	ENSRNOT00000079244	+	ENSRNOG00000053505	U6	U6 spliceosomal RNA [Source:RFAM;Acc:RF00026]
chr1	16041644	16041644	+	2.58e-09	8.97e-08	-32.1995	10	162195	ENSRNOT00000018556	-	ENSRNOG00000013436	Pde7b	phosphodiesterase 7B [Source:RGD Symbol;Acc:621016]
chr1	17731440	17731440	+	1.55e-15	1.71e-13	-33.8726	11	129161	ENSRNOT00000075461	+	ENSRNOG00000046617	LOC103690149	jouberin-like [Source:RGD Symbol;Acc:9410822]
chr1	18536144	18536144	+	4.12e-13	3.16e-11	-33.122	12	-24450	ENSRNOT00000075402	-	ENSRNOG00000046438	AABR07000583.1
chr1	22617908	22617908	+	9.83e-42	3.58e-39	-40.0503	13	7297	ENSRNOT00000021694	-	ENSRNOG00000016219	Vnn1	vanin 1 [Source:RGD Symbol;Acc:1310075]
chr1	24052232	24052232	-	5.1e-32	1.44e-29	-26.3329	14	4142	ENSRNOT00000015566	-	ENSRNOG00000011161	Slc2a12	solute carrier family 2 member 12 [Source:RGD Symbol;Acc:1310175]
chr1	24131945	24131945	+	1.56e-16	1.94e-14	27.4059	15	55029	ENSRNOT00000085871	+	ENSRNOG00000057722	AABR07000714.2
chr1	31515832	31515832	+	1.38e-40	4.86e-38	61.5293	16	12252	ENSRNOT00000061041	-	ENSRNOG00000039783	Rpl26-ps2	ribosomal protein L26, pseudogene 2 [Source:RGD Symbol;Acc:1565215]
chr1	31515833	31515833	-	7.23e-39	2.45e-36	53.7752	17	12251	ENSRNOT00000061041	-	ENSRNOG00000039783	Rpl26-ps2	ribosomal protein L26, pseudogene 2 [Source:RGD Symbol;Acc:1565215]
chr1	32087708	32087708	+	3.18e-35	9.79e-33	27.8635	18	29666	ENSRNOT00000021898	+	ENSRNOG00000016103	Nkd2	naked cuticle homolog 2 [Source:RGD Symbol;Acc:1311459]
chr1	32979058	32979058	+	3.63e-15	3.83e-13	30.619	19	89589	ENSRNOT00000087059	-	ENSRNOG00000057164	AABR07001010.1
chr1	34734070	34734070	-	5.71e-103	6.12e-100	34.4654	20	293302	ENSRNOT00000087018	-	ENSRNOG00000057721	AABR07001035.1
chr1	40853643	40853643	-	4.25e-08	1.07e-06	25.7331	21	-26104	ENSRNOT00000083702	+	ENSRNOG00000019549	Akap12	A-kinase anchoring protein 12 [Source:RGD Symbol;Acc:70988]
chr1	44688703	44688703	-	6.95e-280	6.87e-276	70.0833	22	-72944	ENSRNOT00000022148	-	ENSRNOG00000016490	Nox3	NADPH oxidase 3 [Source:RGD Symbol;Acc:1303190]
chr1	44900581	44900581	-	6.17e-139	1.18e-135	63.5897	23	111209	ENSRNOT00000087973	+	ENSRNOG00000059546	AABR07001448.1
chr1	45595838	45595838	+	1.5e-23	3.13e-21	28.193	24	-25506	ENSRNOT00000088141	+	ENSRNOG00000053507	AABR07001455.1
chr1	45765056	45765056	+	1.27e-14	1.24e-12	27.1583	25	63488	ENSRNOT00000089275	-	ENSRNOG00000053052	LOC102548472	uncharacterized LOC102548472 [Source:RGD Symbol;Acc:7571387]
chr1	47995928	47995928	-	3.47e-191	1.35e-187	-45.1159	26	-593	ENSRNOT00000076951	+	ENSRNOG00000013975	Acat2l1	acetyl-CoA acetyltransferase 2-like 1 [Source:RGD Symbol;Acc:1562948]
chr1	47995937	47995937	-	7.36e-176	2.41e-172	-44.5959	27	-584	ENSRNOT00000076951	+	ENSRNOG00000013975	Acat2l1	acetyl-CoA acetyltransferase 2-like 1 [Source:RGD Symbol;Acc:1562948]
chr1	48115014	48115014	-	5.64e-87	4.72e-84	43.5318	28	37983	ENSRNOT00000020100	+	ENSRNOG00000014971	Mas1	MAS1 proto-oncogene, G protein-coupled receptor [Source:RGD Symbol;Acc:3049]
chr1	48411888	48411888	+	9.3e-80	6.95e-77	27.0273	29	-21191	ENSRNOT00000037369	+	ENSRNOG00000022946	Slc22a3	solute carrier family 22 member 3 [Source:RGD Symbol;Acc:3701]
chr1	48436306	48436306	+	3.9e-66	2.32e-63	31.077	30	3229	ENSRNOT00000037369	+	ENSRNOG00000022946	Slc22a3	solute carrier family 22 member 3 [Source:RGD Symbol;Acc:3701]
chr1	48436307	48436307	-	9.92e-35	3.03e-32	29.4275	31	3230	ENSRNOT00000037369	+	ENSRNOG00000022946	Slc22a3	solute carrier family 22 member 3 [Source:RGD Symbol;Acc:3701]
chr1	48565401	48565401	+	4.17e-27	1.01e-24	30.8248	32	311	ENSRNOT00000023387	-	ENSRNOG00000017412	AABR07001512.1
chr1	48565542	48565542	-	1.05e-25	2.42e-23	25.0504	33	170	ENSRNOT00000023387	-	ENSRNOG00000017412	AABR07001512.1
chr1	49048023	49048023	-	8.72e-60	4.63e-57	47.2441	34	-84345	ENSRNOT00000081808	+	ENSRNOG00000055141	AABR07001518.1
chr1	49178780	49178780	+	2.29e-155	5.44e-152	46.4286	35	46414	ENSRNOT00000081808	+	ENSRNOG00000055141	AABR07001518.1
chr1	50417625	50417625	-	2.15e-14	2.02e-12	-27.0735	36	-410509	ENSRNOT00000089149	+	ENSRNOG00000048297	LOC108348175	protein quaking-like [Source:RGD Symbol;Acc:11514364]
chr1	52282992	52282992	-	6.42e-71	4.19e-68	54.8483	37	71184	ENSRNOT00000015010	-	ENSRNOG00000011243	MGC94891	hypothetical protein LOC681210 [Source:RGD Symbol;Acc:1598061]
chr1	52350157	52350157	+	1.06e-235	6.6e-232	-85.4131	38	4019	ENSRNOT00000015010	-	ENSRNOG00000011243	MGC94891	hypothetical protein LOC681210 [Source:RGD Symbol;Acc:1598061]
chr1	52380450	52380450	+	5.38e-214	2.74e-210	-78.5855	39	-26276	ENSRNOT00000015010	-	ENSRNOG00000011243	MGC94891	hypothetical protein LOC681210 [Source:RGD Symbol;Acc:1598061]
chr1	52457804	52457804	+	1.03e-75	7.25e-73	-58.4286	40	37779	ENSRNOT00000067142	-	ENSRNOG00000011310	Pde10a	phosphodiesterase 10A [Source:RGD Symbol;Acc:68434]
chr1	52464482	52464482	-	1.02e-54	4.89e-52	41.2308	41	31101	ENSRNOT00000067142	-	ENSRNOG00000011310	Pde10a	phosphodiesterase 10A [Source:RGD Symbol;Acc:68434]
chr1	53562708	53562708	-	7.17e-72	4.78e-69	-49.8134	42	325	ENSRNOT00000044831	-	ENSRNOG00000033901	Ttll2	tubulin tyrosine ligase like 2 [Source:RGD Symbol;Acc:1305200]
chr1	53847619	53847619	-	2.53e-136	4.64e-133	47.0453	43	5968	ENSRNOT00000082276	+	ENSRNOG00000051938	AABR07001591.1
chr1	54441414	54441414	+	1.19e-18	1.8e-16	-31.5725	44	166	ENSRNOT00000078019	-	ENSRNOG00000060438	AABR07001634.1
chr1	54639652	54639652	+	2.36e-09	8.28e-08	-27.258	45	109112	ENSRNOT00000074549	-	ENSRNOG00000046250	LOC100911027	protein MAL2-like [Source:RGD Symbol;Acc:6495253]
chr1	55729634	55729634	+	1.49e-67	9.1e-65	-74.2219	46	22238	ENSRNOT00000089548	+	ENSRNOG00000054834	AABR07001734.1
chr1	55730438	55730438	+	2.63e-70	1.69e-67	39.8656	47	23042	ENSRNOT00000089548	+	ENSRNOG00000054834	AABR07001734.1
chr1	57005309	57005309	+	1.03e-10	4.96e-09	26.5383	48	22490	ENSRNOT00000059845	+	ENSRNOG00000015230	Ermard	ER membrane-associated RNA degradation [Source:RGD Symbol;Acc:1309374]
chr1	57775623	57775623	-	7.56e-42	2.76e-39	-36.6384	49	39416	ENSRNOT00000075401	-	ENSRNOG00000048190	Rgmb	repulsive guidance molecule family member B [Source:RGD Symbol;Acc:1595392]
chr1	61553805	61553805	-	5.51e-48	2.29e-45	44.4191	50	358	ENSRNOT00000068694	+	ENSRNOG00000042547	RGD1565566	similar to 60S ribosomal protein L18a [Source:RGD Symbol;Acc:1565566]
chr1	64375711	64375711	+	7.84e-50	3.38e-47	-27.1965	51	-25374	ENSRNOT00000078444	-	ENSRNOG00000057848	Cacng8	calcium voltage-gated channel auxiliary subunit gamma 8 [Source:RGD Symbol;Acc:628808]
chr1	64465441	64465441	+	3.32e-11	1.78e-09	-26.751	52	-15488	ENSRNOT00000087016	+	ENSRNOG00000053124	Olr1l	olfactory receptor 1-like [Source:RGD Symbol;Acc:1333287]
chr1	64557335	64557335	+	1.21e-49	5.18e-47	-37.4442	53	-18551	ENSRNOT00000078171	-	ENSRNOG00000056469	Mir290	microRNA 290 [Source:RGD Symbol;Acc:2325374]
chr1	64557355	64557355	+	1.34e-29	3.52e-27	-27.9841	54	-18571	ENSRNOT00000078171	-	ENSRNOG00000056469	Mir290	microRNA 290 [Source:RGD Symbol;Acc:2325374]
chr1	69976346	69976346	+	1.77e-110	2.17e-107	-61.5368	55	-12755	ENSRNOT00000021245	-	ENSRNOG00000015825	Aurkc	aurora kinase C [Source:RGD Symbol;Acc:1309573]
chr1	69976347	69976347	-	4.79e-80	3.6e-77	-53.5416	56	-12756	ENSRNOT00000021245	-	ENSRNOG00000015825	Aurkc	aurora kinase C [Source:RGD Symbol;Acc:1309573]
chr1	74749722	74749722	+	2.03e-13	1.64e-11	26.7167	57	-20287	ENSRNOT00000012225	+	ENSRNOG00000046339
chr1	74868670	74868670	-	3.33e-21	6.05e-19	-27.9439	58	98663	ENSRNOT00000012225	+	ENSRNOG00000046339
chr1	78088893	78088893	-	3.42e-160	9.02e-157	-57.9365	59	19702	ENSRNOT00000068406	+	ENSRNOG00000021390	Meis3	Meis homeobox 3 [Source:RGD Symbol;Acc:1308532]
chr1	78324311	78324311	+	4.23e-10	1.78e-08	-25.5382	60	9011	ENSRNOT00000020402	-	ENSRNOG00000015128	Sae1	SUMO1 activating enzyme subunit 1 [Source:RGD Symbol;Acc:1306098]
chr1	78681437	78681437	+	1.28e-54	6.09e-52	-51.7232	61	5516	ENSRNOT00000047079	-	ENSRNOG00000034106	LOC679748	similar to Macrophage migration inhibitory factor (MIF) (Phenylpyruvate tautomerase) (Glycosylation-inhibiting factor) (GIF) (Delayed early response protein 6) (DER6) [Source:RGD Symbol;Acc:1584794]
chr1	78811306	78811306	-	2.03e-06	3.08e-05	-27.9478	62	-7098	ENSRNOT00000090417	+	ENSRNOG00000016701	Gng8	G protein subunit gamma 8 [Source:RGD Symbol;Acc:620808]
chr1	79685300	79685300	+	2.38e-37	7.77e-35	34.1156	63	5135	ENSRNOT00000057986	-	ENSRNOG00000038101	LOC102557319	carcinoembryonic antigen-related cell adhesion molecule 3-like [Source:RGD Symbol;Acc:7698003]
chr1	79796937	79796937	-	4.06e-41	1.45e-38	34.8991	64	6234	ENSRNOT00000018233	+	ENSRNOG00000013395	Pglyrp1	peptidoglycan recognition protein 1 [Source:RGD Symbol;Acc:621429]
chr1	79998539	79998539	-	6.82e-17	8.78e-15	-31.2622	65	-1626	ENSRNOT00000084912	+	ENSRNOG00000060146	Six5	SIX homeobox 5 [Source:RGD Symbol;Acc:1305040]
chr1	80169196	80169196	-	2.6e-17	3.49e-15	-27.269	66	9513	ENSRNOT00000088676	-	ENSRNOG00000016367	Vasp	vasodilator-stimulated phosphoprotein [Source:RGD Symbol;Acc:1311542]
chr1	80310988	80310988	+	5.11e-22	9.76e-20	27.3755	67	56	ENSRNOT00000068092	-	ENSRNOG00000018101	Klc3	kinesin light chain 3 [Source:RGD Symbol;Acc:621432]
chr1	80321711	80321711	-	7.93e-41	2.81e-38	38.6051	68	128	ENSRNOT00000022895	+	ENSRNOG00000016837	Ckm	creatine kinase, M-type [Source:RGD Symbol;Acc:2358]
chr1	80360683	80360683	+	2.49e-110	3.04e-107	53.2025	69	6631	ENSRNOT00000023392	-	ENSRNOG00000017069	Mark4	microtubule affinity regulating kinase 4 [Source:RGD Symbol;Acc:1591792]
chr1	80533313	80533313	+	3.73e-13	2.88e-11	29.5805	70	11513	ENSRNOT00000057802	-	ENSRNOG00000033235	Relb	RELB proto-oncogene, NF-kB subunit [Source:RGD Symbol;Acc:2321078]
chr1	80610628	80610628	-	7.94e-10	3.13e-08	-31.1263	71	-708	ENSRNOT00000046169	-	ENSRNOG00000018426	Apoc1	apolipoprotein C1 [Source:RGD Symbol;Acc:2134]
chr1	80779810	80779810	-	1.35e-27	3.32e-25	26.6356	72	-802	ENSRNOT00000074222	-	ENSRNOG00000047795	AABR07002680.1
chr1	80780161	80780161	+	1.32e-10	6.2e-09	27.619	73	-1153	ENSRNOT00000074222	-	ENSRNOG00000047795	AABR07002680.1
chr1	81036983	81036983	-	8.2e-119	1.16e-115	93.3522	74	6358	ENSRNOT00000051473	-	ENSRNOG00000024376	Zfp111	zinc finger protein 111 [Source:RGD Symbol;Acc:620595]
chr1	81123836	81123836	+	7.14e-285	7.71e-281	96.2775	75	3224	ENSRNOT00000026252	-	ENSRNOG00000019416	Zfp94	zinc finger protein 94 [Source:RGD Symbol;Acc:1560430]
chr1	81254254	81254254	+	1.52e-17	2.08e-15	29.784	76	-6294	ENSRNOT00000026669	+	ENSRNOG00000019596	Smg9	SMG9 nonsense mediated mRNA decay factor [Source:RGD Symbol;Acc:1309888]
chr1	81873825	81873825	+	2.79e-49	1.19e-46	27.0701	77	7725	ENSRNOT00000027497	-	ENSRNOG00000020263	Atp1a3	ATPase Na+/K+ transporting subunit alpha 3 [Source:RGD Symbol;Acc:2169]
chr1	81935147	81935147	+	1.36e-109	1.64e-106	48.4784	78	11568	ENSRNOT00000027578	-	ENSRNOG00000020310	Grik5	glutamate ionotropic receptor kainate type subunit 5 [Source:RGD Symbol;Acc:2735]
chr1	81995635	81995635	+	7.92e-07	1.37e-05	26.6731	79	8057	ENSRNOT00000084569	-	ENSRNOG00000055650	Pou2f2	POU class 2 homeobox 2 [Source:RGD Symbol;Acc:621690]
chr1	84076040	84076040	+	1.36e-12	9.51e-11	26.5161	80	5059	ENSRNOT00000090478	+	ENSRNOG00000020867	Numbl	NUMB-like, endocytic adaptor protein [Source:RGD Symbol;Acc:1307579]
chr1	84319749	84319749	+	2.45e-22	4.78e-20	-31.0053	81	-8365	ENSRNOT00000028266	+	ENSRNOG00000020835	Hipk4	homeodomain interacting protein kinase 4 [Source:RGD Symbol;Acc:1307541]
chr1	84416489	84416489	-	9.75e-12	5.8e-10	25.3855	82	4765	ENSRNOT00000025303	+	ENSRNOG00000018677	Akt2	AKT serine/threonine kinase 2 [Source:RGD Symbol;Acc:2082]
chr1	84884830	84884830	-	2.08e-10	9.39e-09	-27.7733	83	9976	ENSRNOT00000051665	-	ENSRNOG00000018936	Zfp780b-ps1	zinc finger protein 780B, pseudogene 1 [Source:RGD Symbol;Acc:2321719]
chr1	87288415	87288415	+	3.04e-28	7.64e-26	27.8559	84	39928	ENSRNOT00000028091	+	ENSRNOG00000020687	Dpf1	double PHD fingers 1 [Source:RGD Symbol;Acc:61868]
chr1	87984090	87984090	-	8.11e-09	2.48e-07	-26.6355	85	46050	ENSRNOT00000027837	+	ENSRNOG00000020505	Map4k1	mitogen activated protein kinase kinase kinase kinase 1 [Source:RGD Symbol;Acc:1305463]
chr1	88002538	88002538	+	1.35e-21	2.51e-19	25.3467	86	63564	ENSRNOT00000079473	-	ENSRNOG00000020557	Ryr1	ryanodine receptor 1 [Source:RGD Symbol;Acc:1586637]
chr1	88979972	88979972	-	6.92e-12	4.24e-10	-26.3206	87	9206	ENSRNOT00000079616	+	ENSRNOG00000061774	AABR07002910.1
chr1	89261482	89261482	+	1.31e-121	1.92e-118	-64.8015	88	-2548	ENSRNOT00000003180	-	ENSRNOG00000002340	LOC100361079	ribosomal protein L36-like [Source:RGD Symbol;Acc:2320881]
chr1	89309017	89309017	-	9.03e-46	3.59e-43	36.9385	89	363	ENSRNOT00000028533	-	ENSRNOG00000024009	Ffar1	free fatty acid receptor 1 [Source:RGD Symbol;Acc:628613]
chr1	89564492	89564492	+	3.4e-66	2.03e-63	47.8081	90	-3774	ENSRNOT00000028653	-	ENSRNOG00000021102	Scn1b	sodium voltage-gated channel beta subunit 1 [Source:RGD Symbol;Acc:3631]
chr1	90536970	90536970	-	6.71e-15	6.79e-13	35.2953	91	-16627	ENSRNOT00000078598	-	ENSRNOG00000021137	Kctd15	potassium channel tetramerization domain containing 15 [Source:RGD Symbol;Acc:1583737]
chr1	90558894	90558894	+	6.97e-31	1.9e-28	39.6059	92	-38551	ENSRNOT00000078598	-	ENSRNOG00000021137	Kctd15	potassium channel tetramerization domain containing 15 [Source:RGD Symbol;Acc:1583737]
chr1	92009963	92009963	-	1.37e-10	6.4e-09	-29.3529	93	-43546	ENSRNOT00000074804	-	ENSRNOG00000050827	Pdcd5	programmed cell death 5 [Source:RGD Symbol;Acc:1310561]
chr1	92024405	92024405	-	6.24e-33	1.81e-30	-32.2107	94	44756	ENSRNOT00000039115	-	ENSRNOG00000021573	Dpy19l3	dpy-19-like 3 (C. elegans) [Source:RGD Symbol;Acc:1308334]
chr1	92857241	92857241	+	4.79e-110	5.82e-107	-47.9015	95	-69313	ENSRNOT00000084795	+	ENSRNOG00000060688	AABR07003007.1
chr1	93954202	93954202	+	4.54e-27	1.09e-24	25.6346	96	-5016	ENSRNOT00000018956	-	ENSRNOG00000014163	Zfp536	zinc finger protein 536 [Source:RGD Symbol;Acc:1563363]
chr1	94228919	94228919	-	9.41e-11	4.57e-09	-26.1204	97	-24711	ENSRNOT00000090854	-	ENSRNOG00000055997	U6	U6 spliceosomal RNA [Source:RFAM;Acc:RF00026]
chr1	94694162	94694162	-	6.4e-26	1.48e-23	42.2667	98	6808	ENSRNOT00000076542	+	ENSRNOG00000051237	Rn50_1_0959.1
chr1	98177737	98177737	+	4.77e-21	8.54e-19	27.5897	99	-50836	ENSRNOT00000019278	+	ENSRNOG00000014380	LOC102555672	zinc finger protein 850-like [Source:RGD Symbol;Acc:7701959]
chr1	98179431	98179431	+	3.9e-31	1.07e-28	30.1515	100	-49142	ENSRNOT00000019278	+	ENSRNOG00000014380	LOC102555672	zinc finger protein 850-like [Source:RGD Symbol;Acc:7701959]
chr1	100557703	100557703	+	6.3e-10	2.55e-08	-30.5938	101	2240	ENSRNOT00000026862	-	ENSRNOG00000019812	Nr1h2	nuclear receptor subfamily 1, group H, member 2 [Source:RGD Symbol;Acc:61906]
chr1	104909159	104909159	-	2.28e-12	1.52e-10	-28.9782	102	64490	ENSRNOT00000019739	-	ENSRNOG00000014706	Dbx1	developing brain homeobox 1 [Source:RGD Symbol;Acc:1308896]
chr1	114898684	114898684	+	1.51e-191	6e-188	79.7851	103	177567	ENSRNOT00000061136	-	ENSRNOG00000050721	AABR07003553.1
chr1	114898685	114898685	-	1.6e-130	2.64e-127	73.7476	104	177566	ENSRNOT00000061136	-	ENSRNOG00000050721	AABR07003553.1
chr1	118334240	118334240	-	4.36e-13	3.33e-11	30.2786	105	-9627	ENSRNOT00000092146	-	ENSRNOG00000051576	AABR07003786.1
chr1	123491768	123491768	+	5e-201	2.15e-197	-62.4885	106	131332	ENSRNOT00000090893	-	ENSRNOG00000051782	AABR07004061.1
chr1	124645298	124645298	+	8.45e-57	4.18e-54	48.4788	107	19315	ENSRNOT00000021068	+	ENSRNOG00000015503	Otud7a	OTU deubiquitinase 7A [Source:RGD Symbol;Acc:1563721]
chr1	125217933	125217933	-	1.65e-136	3.06e-133	76.0347	108	-8207	ENSRNOT00000031067	-	ENSRNOG00000023985	Fan1	FANCD2 and FANCI associated nuclease 1 [Source:RGD Symbol;Acc:1566323]
chr1	125565731	125565731	+	2.23e-40	7.82e-38	-34.8529	109	198453	ENSRNOT00000022049	+	ENSRNOG00000016358	Apba2	amyloid beta precursor protein binding family A member 2 [Source:RGD Symbol;Acc:620845]
chr1	125565732	125565732	-	1.06e-160	2.8e-157	-60.3774	110	198454	ENSRNOT00000022049	+	ENSRNOG00000016358	Apba2	amyloid beta precursor protein binding family A member 2 [Source:RGD Symbol;Acc:620845]
chr1	125795327	125795327	-	3.2e-131	5.36e-128	-37.399	111	-81972	ENSRNOT00000022127	+	ENSRNOG00000016498	AABR07004112.1
chr1	129233961	129233961	-	1.31e-38	4.41e-36	-38.9654	112	-5894	ENSRNOT00000044428	-	ENSRNOG00000032310	AABR07004183.1
chr1	129287986	129287986	-	2.05e-35	6.34e-33	32.2915	113	32592	ENSRNOT00000040147	+	ENSRNOG00000022822	Fam169b	family with sequence similarity 169, member B [Source:RGD Symbol;Acc:1585883]
chr1	134111384	134111384	+	3.22e-16	3.85e-14	-26.9737	114	-80937	ENSRNOT00000086737	-	ENSRNOG00000053587	AABR07004254.1
chr1	134770467	134770467	+	5.55e-65	3.24e-62	-71.5866	115	55260	ENSRNOT00000076446	+	ENSRNOG00000012874	Rgma	repulsive guidance molecule family member A [Source:RGD Symbol;Acc:1311983]
chr1	134770468	134770468	-	5.41e-71	3.54e-68	-71.9048	116	55261	ENSRNOT00000076446	+	ENSRNOG00000012874	Rgma	repulsive guidance molecule family member A [Source:RGD Symbol;Acc:1311983]
chr1	137424716	137424716	-	2.53e-90	2.24e-87	-39.0873	117	-65645	ENSRNOT00000014553	-	ENSRNOG00000010959	Klhl25	kelch-like family member 25 [Source:RGD Symbol;Acc:1310815]
chr1	139038477	139038477	+	1.53e-51	6.83e-49	-44.93	118	161018	ENSRNOT00000086092	-	ENSRNOG00000060303	AABR07004364.1
chr1	141800025	141800025	-	1.74e-14	1.66e-12	-25.0552	119	-21891	ENSRNOT00000071574	+	ENSRNOG00000047565	Echs1	enoyl-CoA hydratase, short chain 1 [Source:RGD Symbol;Acc:69330]
chr1	141860958	141860958	-	1.16e-14	1.14e-12	-25.997	120	28186	ENSRNOT00000073302	+	ENSRNOG00000047000	Fuom	fucose mutarotase [Source:RGD Symbol;Acc:1311186]
chr1	142541264	142541264	+	2.99e-13	2.35e-11	-26.3151	121	40675	ENSRNOT00000089908	+	ENSRNOG00000061889	AABR07004428.1
chr1	148633401	148633401	+	6.81e-167	1.96e-163	57.1744	122	-190044	ENSRNOT00000072973	-	ENSRNOG00000050401	Vbp1	VHL binding protein 1 [Source:RGD Symbol;Acc:1590535]
chr1	148644048	148644048	-	1.61e-30	4.37e-28	-29.3041	123	-200691	ENSRNOT00000072973	-	ENSRNOG00000050401	Vbp1	VHL binding protein 1 [Source:RGD Symbol;Acc:1590535]
chr1	148646716	148646716	-	7.4e-20	1.23e-17	25.3579	124	200947	ENSRNOT00000090329	-	ENSRNOG00000061860	LOC100911376	olfactory receptor 226-like [Source:RGD Symbol;Acc:6493071]
chr1	162911520	162911520	+	3.64e-19	5.7e-17	-25.0118	125	21047	ENSRNOT00000034886	+	ENSRNOG00000028470	Gdpd4	glycerophosphodiester phosphodiesterase domain containing 4 [Source:RGD Symbol;Acc:1585799]
chr1	164380849	164380849	+	1.72e-11	9.72e-10	29.3605	126	274	ENSRNOT00000055321	+	ENSRNOG00000036859	Gdpd5	glycerophosphodiester phosphodiesterase domain containing 5 [Source:RGD Symbol;Acc:1559673]
chr1	165918459	165918459	+	5.16e-56	2.51e-53	-38.7453	127	2862	ENSRNOT00000074461	-	ENSRNOG00000049574	Mir3102	microRNA 3102 [Source:RGD Symbol;Acc:7489033]
chr1	166029507	166029507	-	4.17e-113	5.37e-110	66.1094	128	7918	ENSRNOT00000026115	-	ENSRNOG00000019283	P2ry2	purinergic receptor P2Y2 [Source:RGD Symbol;Acc:62088]
chr1	167665320	167665320	-	7.12e-15	7.18e-13	-28.4264	129	5009	ENSRNOT00000016061	+	ENSRNOG00000012071	Olr41	olfactory receptor 41 [Source:RGD Symbol;Acc:1334081]
chr1	168150515	168150515	-	5.25e-21	9.39e-19	25.007	130	-6236	ENSRNOT00000020969	-	ENSRNOG00000015657	Olr69	olfactory receptor 69 [Source:RGD Symbol;Acc:1332641]
chr1	176428924	176428924	-	3.35e-54	1.58e-51	30.2832	131	178543	ENSRNOT00000022984	-	ENSRNOG00000017021	Galnt18	polypeptide N-acetylgalactosaminyltransferase 18 [Source:RGD Symbol;Acc:1309623]
chr1	176842277	176842277	-	9.54e-45	3.71e-42	-35.3871	132	-12376	ENSRNOT00000065712	+	ENSRNOG00000026754	Usp47	ubiquitin specific peptidase 47 [Source:RGD Symbol;Acc:1310411]
chr1	178518364	178518364	-	1.07e-12	7.65e-11	-25.2198	133	-42589	ENSRNOT00000076828	-	ENSRNOG00000051128	Rn50_1_1855.1
chr1	181851675	181851675	-	3.11e-13	2.43e-11	-36.3652	134	288896	ENSRNOT00000060098	-	ENSRNOG00000039241	Ythdc2	YTH domain containing 2 [Source:RGD Symbol;Acc:1563192]
chr1	185128815	185128815	-	4.86e-10	2.02e-08	-26.4601	135	14458	ENSRNOT00000027752	-	ENSRNOG00000020456	Nucb2	nucleobindin 2 [Source:RGD Symbol;Acc:620888]
chr1	185155089	185155089	-	3.06e-282	3.11e-278	71.2266	136	-11818	ENSRNOT00000027752	-	ENSRNOG00000020456	Nucb2	nucleobindin 2 [Source:RGD Symbol;Acc:620888]
chr1	185516747	185516747	+	3.1e-36	9.8e-34	-29.7167	137	52444	ENSRNOT00000090773	-	ENSRNOG00000053659	RGD1311703	similar to sid2057p [Source:RGD Symbol;Acc:1311703]
chr1	185551444	185551444	-	1.69e-10	7.75e-09	-25.0679	138	17747	ENSRNOT00000090773	-	ENSRNOG00000053659	RGD1311703	similar to sid2057p [Source:RGD Symbol;Acc:1311703]
chr1	185551477	185551477	-	1.5e-10	6.98e-09	-25.1862	139	17714	ENSRNOT00000090773	-	ENSRNOG00000053659	RGD1311703	similar to sid2057p [Source:RGD Symbol;Acc:1311703]
chr1	190246252	190246252	-	9.66e-75	6.74e-72	-73.9202	140	16726	ENSRNOT00000088121	+	ENSRNOG00000015783	Abca16	ATP-binding cassette, subfamily A (ABC1), member 16 [Source:RGD Symbol;Acc:1563534]
chr1	190302569	190302569	+	4.22e-150	9.14e-147	54.7544	141	-35523	ENSRNOT00000088275	+	ENSRNOG00000061908	7SK	7SK RNA [Source:RFAM;Acc:RF00100]
chr1	191098932	191098932	+	3.13e-209	1.49e-205	-83.6949	142	12780	ENSRNOT00000070040	+	ENSRNOG00000044773	5S_rRNA	5S ribosomal RNA [Source:RFAM;Acc:RF00001]
chr1	196783619	196783619	-	2.45e-18	3.6e-16	-30.3327	143	45994	ENSRNOT00000066652	+	ENSRNOG00000042706	LOC100271845	hypothetical protein LOC100271845 [Source:RGD Symbol;Acc:2304343]
chr1	196858845	196858845	+	4.93e-83	3.88e-80	-40.4556	144	19526	ENSRNOT00000020388	+	ENSRNOG00000015180	Kdm8	lysine demethylase 8 [Source:RGD Symbol;Acc:1304823]
chr1	196888281	196888281	+	7.97e-74	5.51e-71	28.1076	145	-3980	ENSRNOT00000089464	-	ENSRNOG00000015218	Nsmce1	NSE1 homolog, SMC5-SMC6 complex component [Source:RGD Symbol;Acc:1307760]
chr1	197422075	197422075	+	1.59e-63	9.06e-61	-36.5461	146	146091	ENSRNOT00000079044	-	ENSRNOG00000016722	Xpo6	exportin 6 [Source:RGD Symbol;Acc:1311491]
chr1	197422076	197422076	-	4.74e-82	3.67e-79	-40.4378	147	146090	ENSRNOT00000079044	-	ENSRNOG00000016722	Xpo6	exportin 6 [Source:RGD Symbol;Acc:1311491]
chr1	197441518	197441518	+	5.51e-36	1.73e-33	-32.7318	148	126648	ENSRNOT00000079044	-	ENSRNOG00000016722	Xpo6	exportin 6 [Source:RGD Symbol;Acc:1311491]
chr1	197722323	197722323	+	2.1e-39	7.19e-37	-31.0424	149	48347	ENSRNOT00000023563	-	ENSRNOG00000017429	Lat	linker for activation of T cells [Source:RGD Symbol;Acc:620802]
chr1	197757721	197757721	+	3.15e-20	5.36e-18	-39.9768	150	12949	ENSRNOT00000023563	-	ENSRNOG00000017429	Lat	linker for activation of T cells [Source:RGD Symbol;Acc:620802]
chr1	197757722	197757722	-	1.74e-09	6.33e-08	-26.3369	151	12948	ENSRNOT00000023563	-	ENSRNOG00000017429	Lat	linker for activation of T cells [Source:RGD Symbol;Acc:620802]
chr1	197850013	197850013	-	8.21e-08	1.91e-06	25.4589	152	8004	ENSRNOT00000074778	-	ENSRNOG00000047124	Atp2a1	ATPase sarcoplasmic/endoplasmic reticulum Ca2+ transporting 1 [Source:RGD Symbol;Acc:621293]
chr1	198651922	198651922	+	9.1e-115	1.21e-111	33.3593	153	753	ENSRNOT00000023706	-	ENSRNOG00000017349	Tbc1d10b	TBC1 domain family, member 10b [Source:RGD Symbol;Acc:1309191]
chr1	198651923	198651923	-	1.39e-83	1.1e-80	29.1824	154	752	ENSRNOT00000023706	-	ENSRNOG00000017349	Tbc1d10b	TBC1 domain family, member 10b [Source:RGD Symbol;Acc:1309191]
chr1	199263752	199263752	-	7.79e-73	5.29e-70	-45.1084	155	6876	ENSRNOT00000026063	-	ENSRNOG00000019193	Stx1b	syntaxin 1B [Source:RGD Symbol;Acc:3784]
chr1	199511931	199511931	-	6.05e-37	1.95e-34	-41.1145	156	16506	ENSRNOT00000026748	+	ENSRNOG00000019728	Itgad	integrin subunit alpha D [Source:RGD Symbol;Acc:71075]
chr1	199961118	199961118	+	1.08e-76	7.78e-74	-56.4382	157	19959	ENSRNOT00000027616	+	ENSRNOG00000020298	Bag3	Bcl2-associated athanogene 3 [Source:RGD Symbol;Acc:1307794]
chr1	200105292	200105292	-	1.05e-57	5.35e-55	38.5167	158	51569	ENSRNOT00000085904	-	ENSRNOG00000051561	SNORA36	Small nucleolar RNA SNORA36 family [Source:RFAM;Acc:RF00340]
chr1	201102104	201102104	+	1.1e-72	7.42e-70	-46.528	159	8825	ENSRNOT00000027721	-	ENSRNOG00000020452	Nsmce4a	NSE4 homolog A, SMC5-SMC6 complex component [Source:RGD Symbol;Acc:1309025]
chr1	201261137	201261137	+	7e-29	1.8e-26	-33.7063	160	4229	ENSRNOT00000090143	+	ENSRNOG00000020457	Tacc2	transforming, acidic coiled-coil containing protein 2 [Source:RGD Symbol;Acc:1303004]
chr1	201293274	201293274	-	1.82e-40	6.4e-38	-28.9932	161	36366	ENSRNOT00000090143	+	ENSRNOG00000020457	Tacc2	transforming, acidic coiled-coil containing protein 2 [Source:RGD Symbol;Acc:1303004]
chr1	202852408	202852408	-	9.38e-103	1e-99	-49.4443	162	22843	ENSRNOT00000089033	+	ENSRNOG00000054087	AABR07005838.2
chr1	203822081	203822081	+	4.62e-49	1.96e-46	-36.6404	163	-149071	ENSRNOT00000075540	+	ENSRNOG00000047057	Gpr26	G protein-coupled receptor 26 [Source:RGD Symbol;Acc:619843]
chr1	203851444	203851444	-	1.42e-264	1.22e-260	93.1856	164	-119708	ENSRNOT00000075540	+	ENSRNOG00000047057	Gpr26	G protein-coupled receptor 26 [Source:RGD Symbol;Acc:619843]
chr1	203957798	203957798	+	3.32e-28	8.32e-26	-29.1425	165	-13354	ENSRNOT00000075540	+	ENSRNOG00000047057	Gpr26	G protein-coupled receptor 26 [Source:RGD Symbol;Acc:619843]
chr1	204218407	204218407	-	1.98e-204	8.86e-201	65	166	57397	ENSRNOT00000066711	-	ENSRNOG00000016267	Chst15	carbohydrate sulfotransferase 15 [Source:RGD Symbol;Acc:628881]
chr1	204370917	204370917	-	4.95e-169	1.49e-165	-52.9738	167	-48374	ENSRNOT00000022157	-	ENSRNOG00000016267	Chst15	carbohydrate sulfotransferase 15 [Source:RGD Symbol;Acc:628881]
chr1	205073490	205073490	-	2.76e-73	1.88e-70	-52.1432	168	-32736	ENSRNOT00000023574	-	ENSRNOG00000017326	Ctbp2	C-terminal binding protein 2 [Source:RGD Symbol;Acc:68372]
chr1	205255314	205255314	-	4.04e-11	2.13e-09	-26.28	169	-214560	ENSRNOT00000023574	-	ENSRNOG00000017326	Ctbp2	C-terminal binding protein 2 [Source:RGD Symbol;Acc:68372]
chr1	205365349	205365349	+	2.86e-145	5.91e-142	-72.3938	170	264725	ENSRNOT00000037064	-	ENSRNOG00000026848	Tex36	testis expressed 36 [Source:RGD Symbol;Acc:1566410]
chr1	206254893	206254893	+	1.13e-88	9.75e-86	27.4813	171	27683	ENSRNOT00000024974	-	ENSRNOG00000018384	Adam12	ADAM metallopeptidase domain 12 [Source:RGD Symbol;Acc:1583652]
chr1	208824063	208824063	+	2.76e-18	4.04e-16	-32.6826	172	7023	ENSRNOT00000091153	-	ENSRNOG00000053316	7SK	7SK RNA [Source:RFAM;Acc:RF00100]
chr1	208824064	208824064	-	2.01e-25	4.56e-23	-33.6845	173	7022	ENSRNOT00000091153	-	ENSRNOG00000053316	7SK	7SK RNA [Source:RFAM;Acc:RF00100]
chr1	216612088	216612088	+	4.75e-13	3.61e-11	31.6532	174	51633	ENSRNOT00000078944	-	ENSRNOG00000059500	Cdkn1c	cyclin-dependent kinase inhibitor 1C [Source:RGD Symbol;Acc:727892]
chr1	217240355	217240355	-	6.98e-18	9.88e-16	-25.7325	175	67158	ENSRNOT00000075078	+	ENSRNOG00000050206	Shank2	SH3 and multiple ankyrin repeat domains 2 [Source:RGD Symbol;Acc:628772]
chr1	219551342	219551342	-	6.19e-155	1.46e-151	-68.5456	176	-7015	ENSRNOT00000025847	-	ENSRNOG00000018985	Grk2	G protein-coupled receptor kinase 2 [Source:RGD Symbol;Acc:2062]
chr1	219674151	219674151	-	1.18e-125	1.85e-122	-65.7651	177	8137	ENSRNOT00000026092	-	ENSRNOG00000019220	Rhod	ras homolog family member D [Source:RGD Symbol;Acc:1310985]
chr1	220792109	220792109	+	3.71e-56	1.81e-53	-43.5673	178	-4872	ENSRNOT00000083656	-	ENSRNOG00000027564	Tsga10ip	testis specific 10 interacting protein [Source:RGD Symbol;Acc:1302964]
chr1	220792110	220792110	-	1.71e-64	9.86e-62	-45.781	179	-4873	ENSRNOT00000083656	-	ENSRNOG00000027564	Tsga10ip	testis specific 10 interacting protein [Source:RGD Symbol;Acc:1302964]
chr1	221537883	221537883	+	1.87e-15	2.04e-13	-32.5036	180	-221	ENSRNOT00000028527	+	ENSRNOG00000021018	Batf2	basic leucine zipper ATF-like transcription factor 2 [Source:RGD Symbol;Acc:1311481]
chr1	221537884	221537884	-	2.49e-18	3.66e-16	-34.3644	181	-220	ENSRNOT00000028527	+	ENSRNOG00000021018	Batf2	basic leucine zipper ATF-like transcription factor 2 [Source:RGD Symbol;Acc:1311481]
chr1	221552016	221552016	-	8.56e-75	6e-72	-51.2198	182	-6077	ENSRNOT00000077274	+	ENSRNOG00000054336	Majin	membrane anchored junction protein [Source:RGD Symbol;Acc:1563886]
chr1	221587036	221587036	+	1.32e-20	2.31e-18	-36.1001	183	-9112	ENSRNOT00000028536	+	ENSRNOG00000021020	Gpha2	glycoprotein hormone alpha 2 [Source:RGD Symbol;Acc:621748]
chr1	221587037	221587037	-	3.69e-15	3.88e-13	-35.6522	184	-9111	ENSRNOT00000028536	+	ENSRNOG00000021020	Gpha2	glycoprotein hormone alpha 2 [Source:RGD Symbol;Acc:621748]
chr1	221618852	221618852	-	2.11e-62	1.17e-59	-35.1007	185	6270	ENSRNOT00000090100	+	ENSRNOG00000060707	Atg2a	autophagy related 2A [Source:RGD Symbol;Acc:1589890]
chr1	221993848	221993848	-	3.36e-23	6.87e-21	-29.7314	186	190	ENSRNOT00000083600	-	ENSRNOG00000051957	AC126897.1
chr1	222106113	222106113	-	5.2e-14	4.59e-12	-33.1268	187	895	ENSRNOT00000092790	-	ENSRNOG00000024931	Ccdc88b	coiled-coil domain containing 88B [Source:RGD Symbol;Acc:1311475]
chr1	224834976	224834976	+	1.41e-50	6.17e-48	-29.3267	188	10179	ENSRNOT00000024757	+	ENSRNOG00000018215	Slc22a6	solute carrier family 22 member 6 [Source:RGD Symbol;Acc:69338]
chr1	224834977	224834977	-	6.65e-11	3.35e-09	-27.7143	189	10180	ENSRNOT00000024757	+	ENSRNOG00000018215	Slc22a6	solute carrier family 22 member 6 [Source:RGD Symbol;Acc:69338]
chr1	225787403	225787403	-	7.27e-38	2.39e-35	-34.1138	190	25695	ENSRNOT00000049011	+	ENSRNOG00000028909	LOC100362601	PBPC1BS-like [Source:RGD Symbol;Acc:2324357]
chr1	226147832	226147832	+	1.88e-14	1.79e-12	-29.7692	191	4693	ENSRNOT00000027756	-	ENSRNOG00000020440	Fads2	fatty acid desaturase 2 [Source:RGD Symbol;Acc:68339]
chr1	226245430	226245430	-	2.97e-42	1.1e-39	30.3559	192	-6796	ENSRNOT00000039369	+	ENSRNOG00000028444	AABR07006258.1
chr1	226462103	226462103	-	5.09e-33	1.48e-30	-31.3738	193	25966	ENSRNOT00000007429	+	ENSRNOG00000026432	Syt7	synaptotagmin 7 [Source:RGD Symbol;Acc:62013]
chr1	226645511	226645511	-	8.55e-50	3.68e-47	-46.9585	194	11504	ENSRNOT00000028094	+	ENSRNOG00000020702	Cyb561a3	cytochrome b561 family, member A3 [Source:RGD Symbol;Acc:1304670]
chr1	226699488	226699488	+	6.28e-56	3.06e-53	-83.4588	195	12232	ENSRNOT00000079679	+	ENSRNOG00000060269	Vwce	von Willebrand factor C and EGF domains [Source:RGD Symbol;Acc:1309910]
chr1	235194974	235194974	+	3.86e-28	9.67e-26	35.9011	196	28258	ENSRNOT00000020201	+	ENSRNOG00000014840	Gna14	G protein subunit alpha 14 [Source:RGD Symbol;Acc:1308122]
chr1	235973982	235973982	-	2.13e-33	6.28e-31	43.4579	197	-31209	ENSRNOT00000079461	+	ENSRNOG00000054059	U6	U6 spliceosomal RNA [Source:RFAM;Acc:RF00026]
chr1	236253637	236253637	-	2.31e-64	1.33e-61	-43.4869	198	221651	ENSRNOT00000016164	+	ENSRNOG00000012036	Pcsk5	proprotein convertase subtilisin/kexin type 5 [Source:RGD Symbol;Acc:620326]
chr1	236303299	236303299	-	5.99e-59	3.12e-56	42.6184	199	198435	ENSRNOT00000030491	-	ENSRNOG00000022273	Rfk	riboflavin kinase [Source:RGD Symbol;Acc:1549748]
chr1	236992778	236992778	-	3.32e-58	1.7e-55	67.3367	200	-72975	ENSRNOT00000052350	+	ENSRNOG00000032137	Foxb2	forkhead box B2 [Source:EntrezGene;Acc:691398]
chr1	237911511	237911511	-	1.48e-64	8.53e-62	-39.7758	201	-1500	ENSRNOT00000023664	-	ENSRNOG00000017469	Anxa1	annexin A1 [Source:RGD Symbol;Acc:2118]
chr1	241779366	241779366	-	9.27e-211	4.45e-207	-71.7758	202	7831	ENSRNOT00000084204	+	ENSRNOG00000056301	AABR07006591.1
chr1	241998693	241998693	+	8.84e-171	2.67e-167	73.7226	203	84792	ENSRNOT00000065921	-	ENSRNOG00000015030	Tjp2	tight junction protein 2 [Source:RGD Symbol;Acc:619807]
chr1	242106050	242106050	+	1.28e-134	2.25e-131	-61.7345	204	-22567	ENSRNOT00000065921	-	ENSRNOG00000015030	Tjp2	tight junction protein 2 [Source:RGD Symbol;Acc:619807]
chr1	242153608	242153608	+	8.39e-48	3.48e-45	-34.9596	205	-775	ENSRNOT00000020412	-	ENSRNOG00000015213	Fxn	frataxin [Source:RGD Symbol;Acc:1565754]
chr1	242404317	242404317	-	1.19e-23	2.5e-21	-26.293	206	-30554	ENSRNOT00000076544	-	ENSRNOG00000051051	Fam122a	family with sequence similarity 122A [Source:RGD Symbol;Acc:1310316]
chr1	242981274	242981274	+	1.49e-12	1.03e-10	25.2902	207	21788	ENSRNOT00000015668	+	ENSRNOG00000015894	Dock8	dedicator of cytokinesis 8 [Source:RGD Symbol;Acc:1561588]
chr1	243668504	243668504	-	2.12e-15	2.3e-13	29.2448	208	5683	ENSRNOT00000067372	+	ENSRNOG00000016301	Dmrt2	doublesex and mab-3 related transcription factor 2 [Source:RGD Symbol;Acc:1309047]
chr1	243959503	243959503	+	1.38e-23	2.88e-21	-34.694	209	252919	ENSRNOT00000086142	-	ENSRNOG00000058592	AABR07006649.1
chr1	244688677	244688677	+	5.08e-08	1.25e-06	27.2947	210	58302	ENSRNOT00000016740	+	ENSRNOG00000011931	Smarca2	SWI/SNF related, matrix associated, actin dependent regulator of chromatin, subfamily a, member 2 [Source:RGD Symbol;Acc:1302988]
chr1	245649908	245649908	+	3.72e-09	1.24e-07	-28.959	211	-135657	ENSRNOT00000033724	-	ENSRNOG00000012574	Pum3	pumilio RNA-binding family member 3 [Source:RGD Symbol;Acc:1564753]
chr1	253479851	253479851	+	2.52e-29	6.58e-27	25.2411	212	-100398	ENSRNOT00000088608	+	ENSRNOG00000054023	SNORA17	Small nucleolar RNA SNORA17 [Source:RFAM;Acc:RF00560]
chr1	256123332	256123332	-	2.75e-15	2.93e-13	-27.9255	213	21431	ENSRNOT00000022384	+	ENSRNOG00000016595	Hhex	hematopoietically expressed homeobox [Source:RGD Symbol;Acc:619932]
chr1	258913029	258913029	-	1.47e-05	0.000165777	-25.1407	214	-35985	ENSRNOT00000071633	-	ENSRNOG00000049464	Cyp2c13	cytochrome P450, family 2, subfamily c, polypeptide 13 [Source:RGD Symbol;Acc:620363]
chr1	260927940	260927940	+	2.96e-14	2.72e-12	27.7025	215	64352	ENSRNOT00000035415	-	ENSRNOG00000026065	Slit1	slit guidance ligand 1 [Source:RGD Symbol;Acc:69307]
chr1	260927951	260927951	+	1.82e-13	1.48e-11	27.105	216	64341	ENSRNOT00000035415	-	ENSRNOG00000026065	Slit1	slit guidance ligand 1 [Source:RGD Symbol;Acc:69307]
chr1	260955039	260955039	+	1.42e-16	1.77e-14	-26.5931	217	37253	ENSRNOT00000035415	-	ENSRNOG00000026065	Slit1	slit guidance ligand 1 [Source:RGD Symbol;Acc:69307]
chr1	261578797	261578797	+	6.73e-49	2.85e-46	27.065	218	-3241	ENSRNOT00000076068	-	ENSRNOG00000015220	Crtac1	cartilage acidic protein 1 [Source:RGD Symbol;Acc:621085]
chr1	261664210	261664210	+	4.47e-08	1.12e-06	-25.1108	219	5375	ENSRNOT00000020568	-	ENSRNOG00000015220	Crtac1	cartilage acidic protein 1 [Source:RGD Symbol;Acc:621085]
chr1	261993376	261993376	+	4.63e-15	4.8e-13	-35.1337	220	-242	ENSRNOT00000079974	-	ENSRNOG00000054910	Rn60_1_2620.2
chr1	262014468	262014468	-	9.77e-38	3.21e-35	39.278	221	-403	ENSRNOT00000087083	-	ENSRNOG00000045838	Hps1	HPS1, biogenesis of lysosomal organelles complex 3 subunit 1 [Source:RGD Symbol;Acc:69193]
chr1	262028086	262028086	-	3.01e-115	4.03e-112	57.8134	222	-12934	ENSRNOT00000081133	-	ENSRNOG00000045838	Hps1	HPS1, biogenesis of lysosomal organelles complex 3 subunit 1 [Source:RGD Symbol;Acc:69193]
chr1	263306644	263306644	+	3.4e-36	1.07e-33	35.474	223	-36883	ENSRNOT00000022309	-	ENSRNOG00000016356	Got1	glutamic-oxaloacetic transaminase 1 [Source:RGD Symbol;Acc:2721]
chr1	264093025	264093025	+	1.46e-25	3.33e-23	-37.603	224	-1055	ENSRNOT00000017834	+	ENSRNOG00000032554	Scd4	stearoyl-coenzyme A desaturase 4 [Source:RGD Symbol;Acc:1563648]
chr1	264250202	264250202	-	8.6e-16	9.77e-14	-27.0879	225	-10303	ENSRNOT00000018815	+	ENSRNOG00000013817	Wnt8b	wingless-type MMTV integration site family, member 8B [Source:RGD Symbol;Acc:1307644]
chr1	264883261	264883261	+	5.9e-07	1.06e-05	-27.2999	226	-9901	ENSRNOT00000021714	+	ENSRNOG00000016120	Tlx1	T-cell leukemia, homeobox 1 [Source:RGD Symbol;Acc:1563655]
chr1	266269544	266269544	+	4.47e-11	2.33e-09	-25.3622	227	13749	ENSRNOT00000027047	+	ENSRNOG00000019968	Trim8	tripartite motif-containing 8 [Source:RGD Symbol;Acc:1585223]
chr1	267426412	267426412	-	2.77e-18	4.04e-16	32.0149	228	37283	ENSRNOT00000084851	-	ENSRNOG00000012110	Col17a1	collagen type XVII alpha 1 chain [Source:RGD Symbol;Acc:1311130]
chr1	268058873	268058873	+	3.14e-06	4.47e-05	27.669	229	-130404	ENSRNOT00000065001	+	ENSRNOG00000028832	Sorcs3	sortilin-related VPS10 domain containing receptor 3 [Source:RGD Symbol;Acc:1310974]
chr1	273092632	273092632	+	2.19e-36	6.94e-34	30.4321	230	33342	ENSRNOT00000089277	+	ENSRNOG00000061600	AABR07006957.1
chr1	273390579	273390579	-	2.83e-100	2.89e-97	56.3181	231	-172862	ENSRNOT00000048691	+	ENSRNOG00000031381	RGD1561333	similar to 60S ribosomal protein L8 [Source:RGD Symbol;Acc:1561333]
chr1	273728992	273728992	-	7.09e-53	3.25e-50	-46.1808	232	29256	ENSRNOT00000033148	-	ENSRNOG00000012084	Xpnpep1	X-prolyl aminopeptidase 1 [Source:RGD Symbol;Acc:621274]
chr1	273982335	273982335	-	5.17e-23	1.05e-20	-31.4258	233	-12439	ENSRNOT00000084033	-	ENSRNOG00000058736	AC106606.1
chr1	274124653	274124653	-	7.75e-39	2.62e-36	-36.5303	234	10753	ENSRNOT00000084663	-	ENSRNOG00000052176	AC115255.1
chr1	274234265	274234265	-	1.81e-113	2.33e-110	71.8996	235	-10919	ENSRNOT00000018889	+	ENSRNOG00000014061	Dusp5	dual specificity phosphatase 5 [Source:RGD Symbol;Acc:620854]
chr1	274397892	274397892	-	1.24e-218	6.56e-215	-73.857	236	5962	ENSRNOT00000054685	+	ENSRNOG00000014705	Rbm20	RNA binding motif protein 20 [Source:RGD Symbol;Acc:1307427]
chr1	274439923	274439923	+	2.84e-283	2.97e-279	77.7256	237	47993	ENSRNOT00000054685	+	ENSRNOG00000014705	Rbm20	RNA binding motif protein 20 [Source:RGD Symbol;Acc:1307427]
chr1	274446540	274446540	-	1.82e-105	2.04e-102	78.1409	238	54610	ENSRNOT00000054685	+	ENSRNOG00000014705	Rbm20	RNA binding motif protein 20 [Source:RGD Symbol;Acc:1307427]
chr1	274457019	274457019	-	1.63e-103	1.77e-100	48.7933	239	65089	ENSRNOT00000054685	+	ENSRNOG00000014705	Rbm20	RNA binding motif protein 20 [Source:RGD Symbol;Acc:1307427]
chr1	275543394	275543394	-	9.21e-11	4.48e-09	31.2008	240	-130386	ENSRNOT00000081828	+	ENSRNOG00000060255	AABR07006993.1
chr1	275710018	275710018	-	1.2e-128	1.94e-125	51.5044	241	36240	ENSRNOT00000081828	+	ENSRNOG00000060255	AABR07006993.1
chr1	275902666	275902666	+	2.03e-122	3.02e-119	34.1179	242	4021	ENSRNOT00000092170	-	ENSRNOG00000015124	Gpam	glycerol-3-phosphate acyltransferase, mitochondrial [Source:RGD Symbol;Acc:61847]
chr1	275902678	275902678	+	7.71e-108	8.93e-105	30.6614	243	4009	ENSRNOT00000092170	-	ENSRNOG00000015124	Gpam	glycerol-3-phosphate acyltransferase, mitochondrial [Source:RGD Symbol;Acc:61847]
chr1	276126352	276126352	-	5.17e-74	3.58e-71	52.509	244	102223	ENSRNOT00000021746	-	ENSRNOG00000015724	Gucy2g	guanylate cyclase 2G [Source:RGD Symbol;Acc:621853]
chr1	276572919	276572919	-	8.25e-64	4.71e-61	27.027	245	-86623	ENSRNOT00000019681	+	ENSRNOG00000049232	Tcf7l2	transcription factor 7 like 2 [Source:RGD Symbol;Acc:1583621]
chr1	277105059	277105059	-	1.99e-20	3.43e-18	-28.7981	246	36297	ENSRNOT00000022382	+	ENSRNOG00000016659	Habp2	hyaluronan binding protein 2 [Source:RGD Symbol;Acc:1302979]
chr1	277276527	277276527	+	7.41e-18	1.05e-15	-25.2376	247	14848	ENSRNOT00000022724	+	ENSRNOG00000016926	Plekhs1	pleckstrin homology domain containing S1 [Source:RGD Symbol;Acc:1559884]
chr1	277670100	277670100	+	3.87e-27	9.35e-25	-30.5179	248	-19629	ENSRNOT00000051834	+	ENSRNOG00000025581	Vwa2	von Willebrand factor A domain containing 2 [Source:RGD Symbol;Acc:1562000]
chr1	277715703	277715703	-	7.69e-54	3.58e-51	-35.706	249	25976	ENSRNOT00000051834	+	ENSRNOG00000025581	Vwa2	von Willebrand factor A domain containing 2 [Source:RGD Symbol;Acc:1562000]
chr1	278222295	278222295	+	1.12e-72	7.56e-70	50.4604	250	24118	ENSRNOT00000023247	+	ENSRNOG00000017225	Fam160b1	family with sequence similarity 160, member B1 [Source:RGD Symbol;Acc:1306116]
chr1	278222296	278222296	-	3.88e-54	1.82e-51	42.7815	251	24119	ENSRNOT00000023247	+	ENSRNOG00000017225	Fam160b1	family with sequence similarity 160, member B1 [Source:RGD Symbol;Acc:1306116]
chr1	278300381	278300381	-	2.5e-21	4.56e-19	25.7846	252	1708	ENSRNOT00000075015	+	ENSRNOG00000049017	Mir6316	microRNA 6316 [Source:RGD Symbol;Acc:7489025]
chr1	280064136	280064136	+	3.27e-39	1.11e-36	-26.7482	253	-5050	ENSRNOT00000071238	+	ENSRNOG00000048641	AABR07007086.1
chr1	280642772	280642772	+	4.71e-09	1.53e-07	25.6573	254	8836	ENSRNOT00000012564	+	ENSRNOG00000009482	Emx2	empty spiracles homeobox 2 [Source:RGD Symbol;Acc:1564797]
chr1	281139833	281139833	+	3.64e-42	1.34e-39	28.5176	255	-38396	ENSRNOT00000012734	-	ENSRNOG00000009523	Rab11fip2	RAB11 family interacting protein 2 [Source:RGD Symbol;Acc:1308538]
chr1	281959200	281959200	-	1.06e-44	4.1e-42	-37.5566	256	-84690	ENSRNOT00000050617	-	ENSRNOG00000009954	Cacul1	CDK2-associated, cullin domain 1 [Source:RGD Symbol;Acc:1308127]
chr1	282537663	282537663	+	3.33e-64	1.91e-61	-31.9739	257	-19763	ENSRNOT00000088966	+	ENSRNOG00000051496	AABR07007134.1
chr10	5436366	5436366	-	2.29e-29	5.97e-27	26.1459	258	3120	ENSRNOT00000003615	+	ENSRNOG00000002664	Emp2	epithelial membrane protein 2 [Source:RGD Symbol;Acc:1359629]
chr10	5677041	5677041	-	1.23e-194	5.03e-191	66.1447	259	-143347	ENSRNOT00000051564	-	ENSRNOG00000032300	Rpl39l	ribosomal protein L39-like [Source:RGD Symbol;Acc:1561345]
chr10	5705461	5705461	-	4.7e-107	5.41e-104	60.5264	260	-171767	ENSRNOT00000051564	-	ENSRNOG00000032300	Rpl39l	ribosomal protein L39-like [Source:RGD Symbol;Acc:1561345]
chr10	5711801	5711801	-	8.74e-28	2.16e-25	-29.1014	261	-178107	ENSRNOT00000051564	-	ENSRNOG00000032300	Rpl39l	ribosomal protein L39-like [Source:RGD Symbol;Acc:1561345]
chr10	5765572	5765572	-	1.22e-19	2e-17	25.6789	262	-164726	ENSRNOT00000044626	+	ENSRNOG00000033942	Grin2a	glutamate ionotropic receptor NMDA type subunit 2A [Source:RGD Symbol;Acc:2737]
chr10	5768512	5768512	+	9.31e-39	3.15e-36	25.4479	263	-161786	ENSRNOT00000044626	+	ENSRNOG00000033942	Grin2a	glutamate ionotropic receptor NMDA type subunit 2A [Source:RGD Symbol;Acc:2737]
chr10	5830245	5830245	+	1.96e-39	6.72e-37	-44.0463	264	-100053	ENSRNOT00000044626	+	ENSRNOG00000033942	Grin2a	glutamate ionotropic receptor NMDA type subunit 2A [Source:RGD Symbol;Acc:2737]
chr10	6563329	6563329	+	2.66e-89	2.3e-86	-58.3552	265	-130972	ENSRNOT00000077747	+	ENSRNOG00000056282	7SK	7SK RNA [Source:RFAM;Acc:RF00100]
chr10	6763953	6763953	-	4.43e-103	4.75e-100	-39.3542	266	21036	ENSRNOT00000088087	-	ENSRNOG00000058369	Y_RNA	Y RNA [Source:RFAM;Acc:RF00019]
chr10	7398960	7398960	+	1.3e-122	1.94e-119	63.3997	267	-54892	ENSRNOT00000087682	-	ENSRNOG00000057836	U7	U7 small nuclear RNA [Source:RFAM;Acc:RF00066]
chr10	8443286	8443286	+	7.59e-87	6.34e-84	58.2242	268	-26626	ENSRNOT00000070442	+	ENSRNOG00000045175	5S_rRNA	5S ribosomal RNA [Source:RFAM;Acc:RF00001]
chr10	8691008	8691008	+	5.3e-107	6.09e-104	78.0716	269	-36117	ENSRNOT00000066534	-	ENSRNOG00000002827	Rbfox1	RNA binding protein, fox-1 homolog 1 [Source:RGD Symbol;Acc:1311210]
chr10	8777659	8777659	+	1.36e-234	8.38e-231	84.42	270	-122768	ENSRNOT00000066534	-	ENSRNOG00000002827	Rbfox1	RNA binding protein, fox-1 homolog 1 [Source:RGD Symbol;Acc:1311210]
chr10	8888829	8888829	-	1.49e-190	5.74e-187	-79.8506	271	-233938	ENSRNOT00000066534	-	ENSRNOG00000002827	Rbfox1	RNA binding protein, fox-1 homolog 1 [Source:RGD Symbol;Acc:1311210]
chr10	10176656	10176656	-	3.55e-150	7.71e-147	52.5119	272	-243574	ENSRNOT00000063715	+	ENSRNOG00000041962	5S_rRNA	5S ribosomal RNA [Source:RFAM;Acc:RF00001]
chr10	10616062	10616062	-	4.57e-06	6.15e-05	27.6114	273	13674	ENSRNOT00000061253	-	ENSRNOG00000002917	Sec14l5	SEC14-like lipid binding 5 [Source:RGD Symbol;Acc:1564638]
chr10	10794152	10794152	+	7.89e-25	1.75e-22	-28.0756	274	12928	ENSRNOT00000087029	-	ENSRNOG00000028075	LOC360479	similar to hypothetical protein [Source:RGD Symbol;Acc:1359596]
chr10	11142425	11142425	-	2.62e-142	5.24e-139	52.5815	275	-3934	ENSRNOT00000006314	+	ENSRNOG00000004608	Pam16	presequence translocase associated motor 16 homolog [Source:RGD Symbol;Acc:1598163]
chr10	11173498	11173498	-	2.87e-24	6.18e-22	25.7529	276	1364	ENSRNOT00000006680	-	ENSRNOG00000004766	Glis2	GLIS family zinc finger 2 [Source:RGD Symbol;Acc:1309177]
chr10	11308720	11308720	+	1.94e-38	6.47e-36	-26.4539	277	2167	ENSRNOT00000079369	+	ENSRNOG00000055362	AABR07029172.2
chr10	11390690	11390690	+	1.6e-191	6.32e-188	73.4948	278	-1935	ENSRNOT00000072802	+	ENSRNOG00000049768	Adcy9	adenylate cyclase 9 [Source:RGD Symbol;Acc:1304747]
chr10	11504698	11504698	-	6.77e-132	1.15e-128	44.5536	279	-90346	ENSRNOT00000007079	+	ENSRNOG00000005330	Crebbp	CREB binding protein [Source:RGD Symbol;Acc:2401]
chr10	11961039	11961039	-	3.91e-68	2.41e-65	-50.9244	280	-18155	ENSRNOT00000061019	-	ENSRNOG00000039773	Olr1356	olfactory receptor 1356 [Source:RGD Symbol;Acc:1334376]
chr10	11965824	11965824	+	1.16e-123	1.75e-120	71.7695	281	-22940	ENSRNOT00000061019	-	ENSRNOG00000039773	Olr1356	olfactory receptor 1356 [Source:RGD Symbol;Acc:1334376]
chr10	11965826	11965826	+	1.27e-114	1.68e-111	68.1053	282	-22942	ENSRNOT00000061019	-	ENSRNOG00000039773	Olr1356	olfactory receptor 1356 [Source:RGD Symbol;Acc:1334376]
chr10	11968619	11968619	+	5.84e-09	1.85e-07	27.1923	283	-25735	ENSRNOT00000061019	-	ENSRNOG00000039773	Olr1356	olfactory receptor 1356 [Source:RGD Symbol;Acc:1334376]
chr10	11978052	11978052	-	2.74e-103	2.96e-100	39.1135	284	-35168	ENSRNOT00000061019	-	ENSRNOG00000039773	Olr1356	olfactory receptor 1356 [Source:RGD Symbol;Acc:1334376]
chr10	12782817	12782817	+	2.63e-73	1.8e-70	55.9163	285	-5573	ENSRNOT00000041708	-	ENSRNOG00000049114	Olr1380	olfactory receptor 1380 [Source:RGD Symbol;Acc:1333926]
chr10	12782818	12782818	-	2.22e-56	1.09e-53	42.4258	286	-5574	ENSRNOT00000041708	-	ENSRNOG00000049114	Olr1380	olfactory receptor 1380 [Source:RGD Symbol;Acc:1333926]
chr10	12901117	12901117	+	8.33e-106	9.35e-103	-46.8369	287	-8672	ENSRNOT00000030704	-	ENSRNOG00000021872	Zfp213	zinc finger protein 213 [Source:RGD Symbol;Acc:1305919]
chr10	12901258	12901258	-	7.1e-97	6.91e-94	40.9179	288	-8813	ENSRNOT00000030704	-	ENSRNOG00000021872	Zfp213	zinc finger protein 213 [Source:RGD Symbol;Acc:1305919]
chr10	13096116	13096116	+	3.6e-57	1.81e-54	-38.8085	289	11656	ENSRNOT00000005879	-	ENSRNOG00000004333	Flywch1	FLYWCH-type zinc finger 1 [Source:RGD Symbol;Acc:1309385]
chr10	13185894	13185894	-	2.4e-56	1.18e-53	-47.3293	290	1568	ENSRNOT00000007039	-	ENSRNOG00000033690	Prss41	protease, serine, 41 [Source:RGD Symbol;Acc:1584711]
chr10	13570111	13570111	-	2.52e-136	4.62e-133	49.7936	291	10711	ENSRNOT00000009735	-	ENSRNOG00000006970	Ntn3	netrin 3 [Source:RGD Symbol;Acc:619811]
chr10	13842006	13842006	+	8.98e-22	1.69e-19	-26.6473	292	2052	ENSRNOT00000012794	+	ENSRNOG00000009611	Bricd5	BRICHOS domain containing 5 [Source:RGD Symbol;Acc:1596720]
chr10	14111362	14111362	-	2.39e-29	6.24e-27	29.9583	293	5614	ENSRNOT00000090552	+	ENSRNOG00000055314	Msrb1	methionine sulfoxide reductase B1 [Source:RGD Symbol;Acc:1583243]
chr10	14290146	14290146	+	1.36e-13	1.13e-11	25.4419	294	9022	ENSRNOT00000042066	-	ENSRNOG00000033568	Mapk8ip3	mitogen-activated protein kinase 8 interacting protein 3 [Source:RGD Symbol;Acc:1563691]
chr10	14346043	14346043	-	3.7e-112	4.71e-109	-63.4487	295	-21833	ENSRNOT00000090587	-	ENSRNOG00000024661	Hn1l	hematological and neurological expressed 1-like [Source:RGD Symbol;Acc:1305117]
chr10	14523233	14523233	+	2.29e-175	7.44e-172	64.0483	296	4071	ENSRNOT00000079543	+	ENSRNOG00000030541	Ccdc154	coiled-coil domain containing 154 [Source:RGD Symbol;Acc:1559998]
chr10	14601650	14601650	-	1.15e-15	1.28e-13	-26.6253	297	1594	ENSRNOT00000071303	-	ENSRNOG00000047763	Mir3547	microRNA 3547 [Source:RGD Symbol;Acc:4888561]
chr10	14601672	14601672	-	9.71e-20	1.6e-17	-32.6937	298	1572	ENSRNOT00000071303	-	ENSRNOG00000047763	Mir3547	microRNA 3547 [Source:RGD Symbol;Acc:4888561]
chr10	14601706	14601706	-	3.29e-14	3e-12	-28.9597	299	1538	ENSRNOT00000071303	-	ENSRNOG00000047763	Mir3547	microRNA 3547 [Source:RGD Symbol;Acc:4888561]
chr10	14604593	14604593	+	4.83e-119	6.87e-116	-61.267	300	-1351	ENSRNOT00000071303	-	ENSRNOG00000047763	Mir3547	microRNA 3547 [Source:RGD Symbol;Acc:4888561]
chr10	14744246	14744246	+	5.52e-27	1.32e-24	-31.1071	301	17068	ENSRNOT00000025236	+	ENSRNOG00000018701	Tpsg1	tryptase gamma 1 [Source:RGD Symbol;Acc:631355]
chr10	14790572	14790572	-	1.67e-98	1.65e-95	42.5496	302	-1956	ENSRNOT00000043626	-	ENSRNOG00000033893	Cacna1h	calcium voltage-gated channel subunit alpha1 H [Source:RGD Symbol;Acc:68943]
chr10	14790902	14790902	-	6.1e-14	5.34e-12	25.4617	303	-2286	ENSRNOT00000043626	-	ENSRNOG00000033893	Cacna1h	calcium voltage-gated channel subunit alpha1 H [Source:RGD Symbol;Acc:68943]
chr10	14946809	14946809	-	1.17e-85	9.59e-83	-50.1605	304	1546	ENSRNOT00000000246	+	ENSRNOG00000000230	Lmf1	lipase maturation factor 1 [Source:RGD Symbol;Acc:1310180]
chr10	14967637	14967637	+	9.86e-92	8.93e-89	33.424	305	-10169	ENSRNOT00000073610	-	ENSRNOG00000045537	AABR07029215.1
chr10	15041236	15041236	+	1.56e-35	4.85e-33	-47.5484	306	45036	ENSRNOT00000078756	-	ENSRNOG00000056131	AABR07029217.4
chr10	15059890	15059890	-	5.67e-61	3.07e-58	30.1303	307	26382	ENSRNOT00000078756	-	ENSRNOG00000056131	AABR07029217.4
chr10	15107492	15107492	+	5.29e-83	4.15e-80	45.2716	308	-580	ENSRNOT00000060286	+	ENSRNOG00000039339	Mslnl	mesothelin-like [Source:RGD Symbol;Acc:1561732]
chr10	15683400	15683400	-	1.61e-38	5.41e-36	-38.0195	309	5926	ENSRNOT00000027989	-	ENSRNOG00000020626	Snrnp25	small nuclear ribonucleoprotein U11/U12 subunit 25 [Source:RGD Symbol;Acc:1310922]
chr10	15839849	15839849	-	1.5e-27	3.67e-25	-28.7467	310	2917	ENSRNOT00000082397	+	ENSRNOG00000054167	AABR07029218.1
chr10	16089758	16089758	-	2.59e-12	1.72e-10	-25.7809	311	-43726	ENSRNOT00000089460	-	ENSRNOG00000033169	Cpeb4	cytoplasmic polyadenylation element binding protein 4 [Source:RGD Symbol;Acc:1311931]
chr10	16089806	16089806	+	2.68e-06	3.91e-05	32.7107	312	-43774	ENSRNOT00000089460	-	ENSRNOG00000033169	Cpeb4	cytoplasmic polyadenylation element binding protein 4 [Source:RGD Symbol;Acc:1311931]
chr10	16167781	16167781	-	4.54e-09	1.48e-07	-25.2219	313	15707	ENSRNOT00000086828	-	ENSRNOG00000054610	AABR07029220.2
chr10	17126227	17126227	+	1.53e-54	7.26e-52	-29.4841	314	-51089	ENSRNOT00000039398	-	ENSRNOG00000027606	Neurl1b	neuralized E3 ubiquitin protein ligase 1B [Source:RGD Symbol;Acc:1564984]
chr10	17214355	17214355	-	1.79e-68	1.12e-65	36.1656	315	5145	ENSRNOT00000073675	+	ENSRNOG00000004063	Sh3pxd2b	SH3 and PX domains 2B [Source:RGD Symbol;Acc:1309926]
chr10	18118554	18118554	-	1.95e-117	2.69e-114	-53.4134	316	-1057	ENSRNOT00000052621	-	ENSRNOG00000034498	5S_rRNA	5S ribosomal RNA [Source:RFAM;Acc:RF00001]
chr10	18171240	18171240	+	3.72e-76	2.66e-73	52.6027	317	-39679	ENSRNOT00000006676	-	ENSRNOG00000004976	Tlx3	T-cell leukemia, homeobox 3 [Source:RGD Symbol;Acc:1564190]
chr10	19415267	19415267	-	2.85e-52	1.29e-49	28.5412	318	48476	ENSRNOT00000050610	+	ENSRNOG00000032329	Fam196b	family with sequence similarity 196, member B [Source:RGD Symbol;Acc:2320105]
chr10	20924287	20924287	+	2.77e-24	5.97e-22	-39.0518	319	-106160	ENSRNOT00000011061	-	ENSRNOG00000008065	Wwc1	WW and C2 domain containing 1 [Source:RGD Symbol;Acc:1308329]
chr10	21886126	21886126	-	6.69e-91	6.01e-88	44.964	320	-499097	ENSRNOT00000084153	-	ENSRNOG00000054997	7SK	7SK RNA [Source:RFAM;Acc:RF00100]
chr10	22070638	22070638	+	1e-13	8.51e-12	31.1313	321	369771	ENSRNOT00000075396	-	ENSRNOG00000048281	AABR07029310.1
chr10	29089465	29089465	+	9.35e-85	7.53e-82	-88.1686	322	5054	ENSRNOT00000077723	+	ENSRNOG00000056168	AABR07029451.1
chr10	29139690	29139690	+	2.37e-70	1.53e-67	-50.2077	323	16419	ENSRNOT00000005171	+	ENSRNOG00000003893	Ccnjl	cyclin J-like [Source:RGD Symbol;Acc:1561384]
chr10	29276972	29276972	-	7.5e-158	1.87e-154	73.3906	324	-12231	ENSRNOT00000067013	+	ENSRNOG00000003936	Pwwp2a	PWWP domain containing 2A [Source:RGD Symbol;Acc:1305891]
chr10	29708307	29708307	+	1.14e-82	8.92e-80	89.5522	325	72862	ENSRNOT00000085360	+	ENSRNOG00000057519	AABR07029470.1
chr10	30979402	30979402	-	2.99e-151	6.6e-148	60.1122	326	62225	ENSRNOT00000007267	-	ENSRNOG00000005450	Lsm11	LSM11, U7 small nuclear RNA associated [Source:RGD Symbol;Acc:1565523]
chr10	35442416	35442416	+	5.78e-41	2.06e-38	52.8968	327	49656	ENSRNOT00000059277	+	ENSRNOG00000003005	Rasgef1c	RasGEF domain family, member 1C [Source:RGD Symbol;Acc:1311549]
chr10	35471825	35471825	+	1.44e-48	6.07e-46	34.3578	328	-66152	ENSRNOT00000071917	+	ENSRNOG00000046330
chr10	35484247	35484247	+	5.33e-34	1.6e-31	-26.1029	329	-53730	ENSRNOT00000071917	+	ENSRNOG00000046330
chr10	35501393	35501393	-	3.85e-30	1.03e-27	-44.3815	330	-36584	ENSRNOT00000071917	+	ENSRNOG00000046330
chr10	35964664	35964664	+	7.64e-34	2.28e-31	31.2137	331	1126	ENSRNOT00000084731	-	ENSRNOG00000059416	AC115159.2
chr10	36184660	36184660	+	6.99e-32	1.97e-29	36.7207	332	85399	ENSRNOT00000083568	+	ENSRNOG00000061484	Adamts2	ADAM metallopeptidase with thrombospondin type 1 motif, 2 [Source:RGD Symbol;Acc:1565950]
chr10	36184661	36184661	-	5.31e-52	2.39e-49	44.1328	333	85400	ENSRNOT00000083568	+	ENSRNOG00000061484	Adamts2	ADAM metallopeptidase with thrombospondin type 1 motif, 2 [Source:RGD Symbol;Acc:1565950]
chr10	36614622	36614622	+	1.07e-11	6.32e-10	-28.9207	334	14174	ENSRNOT00000083724	-	ENSRNOG00000057687	AC141334.3
chr10	36614623	36614623	-	2.89e-10	1.26e-08	-28.0303	335	14173	ENSRNOT00000083724	-	ENSRNOG00000057687	AC141334.3
chr10	38283797	38283797	+	4.56e-66	2.72e-63	44.2662	336	179241	ENSRNOT00000067809	+	ENSRNOG00000006565	Fstl4	follistatin-like 4 [Source:RGD Symbol;Acc:1307227]
chr10	38310367	38310367	-	3.64e-70	2.34e-67	-58.9773	337	205811	ENSRNOT00000067809	+	ENSRNOG00000006565	Fstl4	follistatin-like 4 [Source:RGD Symbol;Acc:1307227]
chr10	38318667	38318667	+	5.36e-09	1.72e-07	25.1174	338	214111	ENSRNOT00000067809	+	ENSRNOG00000006565	Fstl4	follistatin-like 4 [Source:RGD Symbol;Acc:1307227]
chr10	38318668	38318668	-	1.4e-21	2.59e-19	39.5158	339	214112	ENSRNOT00000067809	+	ENSRNOG00000006565	Fstl4	follistatin-like 4 [Source:RGD Symbol;Acc:1307227]
chr10	38598900	38598900	-	4.08e-32	1.16e-29	33.0253	340	43498	ENSRNOT00000023628	-	ENSRNOG00000016596	Hspa4	heat shock protein family A member 4 [Source:RGD Symbol;Acc:628878]
chr10	39277193	39277193	+	4.61e-87	3.87e-84	-39.841	341	46624	ENSRNOT00000081898	-	ENSRNOG00000008432	LOC303140	up-regulator of carnitine transporter, OCTN2 [Source:RGD Symbol;Acc:1561735]
chr10	39277197	39277197	+	6.07e-99	6.06e-96	-40.2161	342	46620	ENSRNOT00000081898	-	ENSRNOG00000008432	LOC303140	up-regulator of carnitine transporter, OCTN2 [Source:RGD Symbol;Acc:1561735]
chr10	39488387	39488387	-	5.85e-44	2.23e-41	-34.4124	343	53106	ENSRNOT00000077185	+	ENSRNOG00000033663	P4ha2	prolyl 4-hydroxylase subunit alpha 2 [Source:RGD Symbol;Acc:1309673]
chr10	39692995	39692995	+	1.12e-123	1.69e-120	-62.464	344	26006	ENSRNOT00000030760	+	ENSRNOG00000026745	Acsl6	acyl-CoA synthetase long-chain family member 6 [Source:RGD Symbol;Acc:69403]
chr10	40150758	40150758	+	2.81e-85	2.29e-82	-36.7157	345	-13334	ENSRNOT00000075228	+	ENSRNOG00000049333	AABR07029608.1
chr10	43144027	43144027	+	1.96e-69	1.24e-66	28.6355	346	-44310	ENSRNOT00000053294	+	ENSRNOG00000035171	5S_rRNA	5S ribosomal RNA [Source:RFAM;Acc:RF00001]
chr10	43147002	43147002	+	3.03e-82	2.35e-79	38.5892	347	-41335	ENSRNOT00000053294	+	ENSRNOG00000035171	5S_rRNA	5S ribosomal RNA [Source:RFAM;Acc:RF00001]
chr10	45418569	45418569	+	5.92e-25	1.32e-22	26.378	348	62431	ENSRNOT00000078353	-	ENSRNOG00000058068	Obscn	obscurin, cytoskeletal calmodulin and titin-interacting RhoGEF [Source:RGD Symbol;Acc:631335]
chr10	46437751	46437751	+	1.14e-54	5.46e-52	-28.5511	349	25714	ENSRNOT00000084194	-	ENSRNOG00000055294	U1	U1 spliceosomal RNA [Source:RFAM;Acc:RF00003]
chr10	46567643	46567643	+	5.02e-36	1.58e-33	-28.7599	350	15212	ENSRNOT00000004753	-	ENSRNOG00000003463	Srebf1	sterol regulatory element binding transcription factor 1 [Source:RGD Symbol;Acc:69423]
chr10	47515119	47515119	+	4.97e-57	2.48e-54	-26.4402	351	-57	ENSRNOT00000081576	-	ENSRNOG00000058116	AC118419.1
chr10	47654803	47654803	-	1.3e-27	3.2e-25	25.2961	352	12119	ENSRNOT00000086579	-	ENSRNOG00000057404	Slc47a1	solute carrier family 47 member 1 [Source:RGD Symbol;Acc:1311123]
chr10	47892464	47892464	+	1.43e-41	5.19e-39	-25.6905	353	-27874	ENSRNOT00000063375	+	ENSRNOG00000041622	AC134746.1
chr10	48868988	48868988	-	1.35e-15	1.49e-13	-25.6753	354	-8087	ENSRNOT00000004127	-	ENSRNOG00000003086	Cenpv	centromere protein V [Source:RGD Symbol;Acc:1565681]
chr10	50823635	50823635	-	1.63e-57	8.25e-55	31.3417	355	-104674	ENSRNOT00000033737	+	ENSRNOG00000024591	Hs3st3a1	heparan sulfate-glucosamine 3-sulfotransferase 3A1 [Source:RGD Symbol;Acc:1561262]
chr10	51596013	51596013	-	9.99e-71	6.49e-68	28.42	356	-19638	ENSRNOT00000004829	-	ENSRNOG00000003603	Arhgap44	Rho GTPase activating protein 44 [Source:RGD Symbol;Acc:1305664]
chr10	51926021	51926021	+	1.6e-75	1.13e-72	35.806	357	102716	ENSRNOT00000089390	-	ENSRNOG00000057038	AABR07029803.1
chr10	52750065	52750065	-	1.05e-25	2.41e-23	32.5894	358	-39204	ENSRNOT00000005583	-	ENSRNOG00000004171	Dnah9	dynein, axonemal, heavy chain 9 [Source:RGD Symbol;Acc:621799]
chr10	52750087	52750087	-	1.32e-27	3.25e-25	30.4206	359	-39226	ENSRNOT00000005583	-	ENSRNOG00000004171	Dnah9	dynein, axonemal, heavy chain 9 [Source:RGD Symbol;Acc:621799]
chr10	54147881	54147881	-	2.3e-20	3.95e-18	29.0661	360	-7995	ENSRNOT00000072855	+	ENSRNOG00000049361	Gas7	growth arrest specific 7 [Source:RGD Symbol;Acc:621550]
chr10	54155386	54155386	+	6.14e-28	1.53e-25	38.4848	361	-490	ENSRNOT00000072855	+	ENSRNOG00000049361	Gas7	growth arrest specific 7 [Source:RGD Symbol;Acc:621550]
chr10	54155387	54155387	-	1.3e-12	9.11e-11	28.0594	362	-489	ENSRNOT00000072855	+	ENSRNOG00000049361	Gas7	growth arrest specific 7 [Source:RGD Symbol;Acc:621550]
chr10	54412692	54412692	+	7.35e-25	1.63e-22	28.5721	363	55265	ENSRNOT00000065383	-	ENSRNOG00000003785	Usp43	ubiquitin specific peptidase 43 [Source:RGD Symbol;Acc:2303824]
chr10	54501092	54501092	+	4.2e-126	6.59e-123	-41.8663	364	11078	ENSRNOT00000005066	-	ENSRNOG00000037718	Cfap52	cilia and flagella associated protein 52 [Source:RGD Symbol;Acc:1308151]
chr10	54684501	54684501	+	5.8e-39	1.97e-36	30.9856	365	-85131	ENSRNOT00000070824	+	ENSRNOG00000050824	AABR07029842.1
chr10	55112223	55112223	+	1.07e-14	1.05e-12	-27.0722	366	-26410	ENSRNOT00000057223	+	ENSRNOG00000037712	Mfsd6l	major facilitator superfamily domain containing 6-like [Source:RGD Symbol;Acc:1307767]
chr10	55856906	55856906	-	1.85e-65	1.09e-62	28.6451	367	2251	ENSRNOT00000089192	+	ENSRNOG00000055332	U6	U6 spliceosomal RNA [Source:RFAM;Acc:RF00026]
chr10	56329044	56329044	-	1.72e-110	2.11e-107	76.2712	368	-28968	ENSRNOT00000064401	-	ENSRNOG00000045670	Tnfsf12	tumor necrosis factor superfamily member 12 [Source:RGD Symbol;Acc:1359620]
chr10	56514450	56514450	+	4.27e-206	1.96e-202	70.9184	369	1837	ENSRNOT00000021883	+	ENSRNOG00000016109	Neurl4	neuralized E3 ubiquitin protein ligase 4 [Source:RGD Symbol;Acc:1308056]
chr10	56514451	56514451	-	1.16e-66	6.99e-64	71.6814	370	1838	ENSRNOT00000021883	+	ENSRNOG00000016109	Neurl4	neuralized E3 ubiquitin protein ligase 4 [Source:RGD Symbol;Acc:1308056]
chr10	56691630	56691630	+	7.04e-28	1.75e-25	-33.1859	371	-6572	ENSRNOT00000086471	-	ENSRNOG00000054223	AABR07029866.1
chr10	56836476	56836476	+	1.9e-20	3.3e-18	-25.8227	372	2962	ENSRNOT00000090338	-	ENSRNOG00000059956	Bcl6b	B-cell CLL/lymphoma 6B [Source:RGD Symbol;Acc:1563179]
chr10	57402718	57402718	-	1.69e-11	9.6e-10	26.469	373	16492	ENSRNOT00000006641	+	ENSRNOG00000005009	Zfp3	zinc finger protein 3 [Source:RGD Symbol;Acc:1565881]
chr10	58216772	58216772	+	2.61e-90	2.31e-87	-68.9982	374	-115816	ENSRNOT00000081954	+	ENSRNOG00000007869	Wscd1	WSC domain containing 1 [Source:RGD Symbol;Acc:1308212]
chr10	58364698	58364698	-	9.11e-230	5.24e-226	-74.3037	375	22307	ENSRNOT00000010358	+	ENSRNOG00000007869	Wscd1	WSC domain containing 1 [Source:RGD Symbol;Acc:1308212]
chr10	58590855	58590855	+	5.38e-112	6.81e-109	47.8353	376	18053	ENSRNOT00000010533	-	ENSRNOG00000007889	Aipl1	aryl hydrocarbon receptor-interacting protein-like 1 [Source:RGD Symbol;Acc:70906]
chr10	58612374	58612374	+	6.24e-89	5.38e-86	66.0839	377	-1300	ENSRNOT00000010975	+	ENSRNOG00000008040	Fam64a	family with sequence similarity 64, member A [Source:RGD Symbol;Acc:1308747]
chr10	58632647	58632647	+	1.82e-39	6.26e-37	-41.0502	378	18975	ENSRNOT00000010975	+	ENSRNOG00000008040	Fam64a	family with sequence similarity 64, member A [Source:RGD Symbol;Acc:1308747]
chr10	58632648	58632648	-	1.13e-41	4.11e-39	-37.8754	379	18976	ENSRNOT00000010975	+	ENSRNOG00000008040	Fam64a	family with sequence similarity 64, member A [Source:RGD Symbol;Acc:1308747]
chr10	59754620	59754620	+	4.51e-30	1.2e-27	25.7697	380	8025	ENSRNOT00000083390	-	ENSRNOG00000028688	Ctns	cystinosin, lysosomal cystine transporter [Source:RGD Symbol;Acc:1308466]
chr10	59815390	59815390	+	2.34e-19	3.72e-17	-30.673	381	10476	ENSRNOT00000026456	+	ENSRNOG00000019486	Trpv1	transient receptor potential cation channel, subfamily V, member 1 [Source:RGD Symbol;Acc:628841]
chr10	62060136	62060136	+	6.52e-13	4.83e-11	-25.182	382	23970	ENSRNOT00000089856	+	ENSRNOG00000003121	Rtn4rl1	reticulon 4 receptor-like 1 [Source:RGD Symbol;Acc:727812]
chr10	63059499	63059499	+	9.08e-18	1.27e-15	28.9171	383	-38617	ENSRNOT00000030749	+	ENSRNOG00000022502	Nsrp1	nuclear speckle splicing regulatory protein 1 [Source:RGD Symbol;Acc:1309863]
chr10	65750573	65750573	+	1.34e-158	3.41e-155	-67.2955	384	15478	ENSRNOT00000013639	-	ENSRNOG00000010244	Sarm1	sterile alpha and TIR motif containing 1 [Source:RGD Symbol;Acc:1310078]
chr10	65843018	65843018	+	1.05e-69	6.68e-67	-40.7929	385	-7053	ENSRNOT00000011446	-	ENSRNOG00000022652	LOC100361067	proteasome subunit alpha type-3-like [Source:RGD Symbol;Acc:2320893]
chr10	66110538	66110538	+	2.13e-35	6.59e-33	-42.6972	386	11009	ENSRNOT00000056192	+	ENSRNOG00000037204	Lyrm9	LYR motif containing 9 [Source:RGD Symbol;Acc:1562012]
chr10	67482001	67482001	+	4.13e-51	1.82e-48	-37.7033	387	-2925	ENSRNOT00000090278	-	ENSRNOG00000004000	Tefm	transcription elongation factor, mitochondrial [Source:RGD Symbol;Acc:1306595]
chr10	67518733	67518733	-	1.94e-48	8.16e-46	-40.0998	388	-13297	ENSRNOT00000005428	+	ENSRNOG00000004093	Rhot1	ras homolog family member T1 [Source:RGD Symbol;Acc:1307023]
chr10	70331359	70331359	+	7.62e-31	2.08e-28	31.1521	389	462	ENSRNOT00000076584	+	ENSRNOG00000051029	Rn50_10_0700.4
chr10	70786522	70786522	+	2.96e-168	8.8e-165	61.4715	390	1788	ENSRNOT00000029184	-	ENSRNOG00000028548	Ccl9	chemokine (C-C motif) ligand 9 [Source:RGD Symbol;Acc:1310563]
chr10	71077809	71077809	+	2.71e-105	3.02e-102	65.6625	391	23467	ENSRNOT00000003492	+	ENSRNOG00000002542	Heatr6	HEAT repeat containing 6 [Source:RGD Symbol;Acc:1566204]
chr10	71976985	71976985	+	7.77e-162	2.1e-158	73.926	392	126849	ENSRNOT00000085732	+	ENSRNOG00000055694	LOC102553190	uncharacterized LOC102553190 [Source:RGD Symbol;Acc:7595653]
chr10	73185958	73185958	+	1.56e-08	4.43e-07	33.4389	393	-39521	ENSRNOT00000070134	+	ENSRNOG00000044867	5S_rRNA	5S ribosomal RNA [Source:RFAM;Acc:RF00001]
chr10	73280143	73280143	-	9.84e-38	3.24e-35	42.2355	394	1026	ENSRNOT00000004698	+	ENSRNOG00000003517	Tbx2	T-box 2 [Source:RGD Symbol;Acc:1311014]
chr10	73335407	73335407	-	5.2e-08	1.28e-06	-26.4544	395	2290	ENSRNOT00000004736	+	ENSRNOG00000003544	Tbx4	T-box 4 [Source:RGD Symbol;Acc:1309057]
chr10	73496390	73496390	+	6.57e-205	2.95e-201	72.0715	396	133192	ENSRNOT00000091172	-	ENSRNOG00000059997	Brip1	BRCA1 interacting protein C-terminal helicase 1 [Source:RGD Symbol;Acc:1307659]
chr10	73889966	73889966	+	4.06e-15	4.25e-13	33.7858	397	12336	ENSRNOT00000053603	-	ENSRNOG00000035480	Mir21	microRNA 21 [Source:RGD Symbol;Acc:2325598]
chr10	73889995	73889995	+	1.02e-18	1.55e-16	37.8844	398	12307	ENSRNOT00000053603	-	ENSRNOG00000035480	Mir21	microRNA 21 [Source:RGD Symbol;Acc:2325598]
chr10	73890134	73890134	-	1.7e-67	1.03e-64	46.9797	399	12168	ENSRNOT00000053603	-	ENSRNOG00000035480	Mir21	microRNA 21 [Source:RGD Symbol;Acc:2325598]
chr10	74154726	74154726	-	4.02e-28	1e-25	28.2522	400	-730	ENSRNOT00000090718	-	ENSRNOG00000055718	AABR07030180.1
chr10	74170820	74170820	+	6.58e-28	1.64e-25	26.1013	401	-16824	ENSRNOT00000090718	-	ENSRNOG00000055718	AABR07030180.1
chr10	74170886	74170886	+	4.93e-27	1.19e-24	26.669	402	-16890	ENSRNOT00000090718	-	ENSRNOG00000055718	AABR07030180.1
chr10	74170922	74170922	+	1.27e-40	4.48e-38	32.9824	403	-16926	ENSRNOT00000090718	-	ENSRNOG00000055718	AABR07030180.1
chr10	74176998	74176998	-	1.56e-126	2.47e-123	67.2485	404	-23002	ENSRNOT00000090718	-	ENSRNOG00000055718	AABR07030180.1
chr10	74209363	74209363	+	3.33e-40	1.16e-37	71.698	405	-55367	ENSRNOT00000090718	-	ENSRNOG00000055718	AABR07030180.1
chr10	74209364	74209364	-	3.63e-42	1.34e-39	80.7018	406	-55368	ENSRNOT00000090718	-	ENSRNOG00000055718	AABR07030180.1
chr10	74375276	74375276	-	2.27e-33	6.69e-31	26.1905	407	995	ENSRNOT00000079311	-	ENSRNOG00000060561	Gdpd1	glycerophosphodiester phosphodiesterase domain containing 1 [Source:RGD Symbol;Acc:1311813]
chr10	74883251	74883251	+	5.42e-20	9.05e-18	-33.6886	408	80	ENSRNOT00000076750	+	ENSRNOG00000007367	2020-09-04	septin 4 [Source:RGD Symbol;Acc:1308781]
chr10	75227526	75227526	+	3.76e-11	1.99e-09	-25.6734	409	-25497	ENSRNOT00000050349	-	ENSRNOG00000030148	Olr1522	olfactory receptor 1522 [Source:RGD Symbol;Acc:1332601]
chr10	75574642	75574642	-	1.27e-26	3.02e-24	-34.9266	410	45635	ENSRNOT00000013771	+	ENSRNOG00000010363	Mrps23	mitochondrial ribosomal protein S23 [Source:RGD Symbol;Acc:1306963]
chr10	76251561	76251561	+	6.66e-22	1.26e-19	-33.7814	411	12306	ENSRNOT00000003219	-	ENSRNOG00000002358	Scpep1	serine carboxypeptidase 1 [Source:RGD Symbol;Acc:620067]
chr10	76571678	76571678	-	1.11e-14	1.09e-12	26.5229	412	8782	ENSRNOT00000080054	-	ENSRNOG00000056866	U6atac	U6atac minor spliceosomal RNA [Source:RFAM;Acc:RF00619]
chr10	77931839	77931839	+	1.66e-132	2.87e-129	46.206	413	-13649	ENSRNOT00000055664	-	ENSRNOG00000002456	Hlf	HLF, PAR bZIP transcription factor [Source:RGD Symbol;Acc:1582828]
chr10	77931968	77931968	+	7.55e-140	1.47e-136	43.4783	414	-13778	ENSRNOT00000055664	-	ENSRNOG00000002456	Hlf	HLF, PAR bZIP transcription factor [Source:RGD Symbol;Acc:1582828]
chr10	78231879	78231879	+	6.35e-49	2.69e-46	41.2742	415	11332	ENSRNOT00000077728	+	ENSRNOG00000052162	AABR07030257.1
chr10	78238312	78238312	+	9.65e-81	7.34e-78	36.1969	416	17765	ENSRNOT00000077728	+	ENSRNOG00000052162	AABR07030257.1
chr10	82011486	82011486	+	8.05e-38	2.65e-35	-30.5451	417	15634	ENSRNOT00000003914	-	ENSRNOG00000002835	Luc7l3	LUC7-like 3 pre-mRNA splicing factor [Source:RGD Symbol;Acc:1307981]
chr10	82180242	82180242	+	1.02e-09	3.93e-08	26.4706	418	17279	ENSRNOT00000092024	-	ENSRNOG00000060528	Cacna1g	calcium voltage-gated channel subunit alpha1 G [Source:RGD Symbol;Acc:68942]
chr10	82748652	82748652	-	5.58e-192	2.22e-188	-66.3782	419	2853	ENSRNOT00000005311	+	ENSRNOG00000003897	Col1a1	collagen type I alpha 1 chain [Source:RGD Symbol;Acc:61817]
chr10	82806590	82806590	+	5.5e-06	7.2e-05	-28.6215	420	5888	ENSRNOT00000089497	+	ENSRNOG00000052113	Ppp1r9b	protein phosphatase 1, regulatory subunit 9B [Source:RGD Symbol;Acc:632281]
chr10	84380553	84380553	-	1.1e-73	7.58e-71	-43.5424	421	71125	ENSRNOT00000030159	+	ENSRNOG00000023881	Skap1	src kinase associated phosphoprotein 1 [Source:RGD Symbol;Acc:708436]
chr10	84457656	84457656	-	1.46e-159	3.76e-156	-67.1877	422	148228	ENSRNOT00000030159	+	ENSRNOG00000023881	Skap1	src kinase associated phosphoprotein 1 [Source:RGD Symbol;Acc:708436]
chr10	84502218	84502218	-	3.81e-47	1.56e-44	-33.1607	423	136888	ENSRNOT00000011474	-	ENSRNOG00000008642	Snx11	sorting nexin 11 [Source:RGD Symbol;Acc:1307319]
chr10	84586570	84586570	-	2.37e-18	3.49e-16	26.346	424	52536	ENSRNOT00000011474	-	ENSRNOG00000008642	Snx11	sorting nexin 11 [Source:RGD Symbol;Acc:1307319]
chr10	85052937	85052937	+	2.52e-30	6.78e-28	-38.1309	425	-3607	ENSRNOT00000012538	-	ENSRNOG00000009427	Tbx21	T-box 21 [Source:RGD Symbol;Acc:1308264]
chr10	85348925	85348925	-	5.71e-223	3.08e-219	-56.9098	426	-35956	ENSRNOT00000034305	+	ENSRNOG00000022771	Arhgap23	Rho GTPase activating protein 23 [Source:RGD Symbol;Acc:1309742]
chr10	85477717	85477717	+	2.01e-27	4.88e-25	-32.7273	427	39967	ENSRNOT00000016070	-	ENSRNOG00000011475	Srcin1	SRC kinase signaling inhibitor 1 [Source:RGD Symbol;Acc:708439]
chr10	85510094	85510094	+	7.62e-12	4.63e-10	-29.0508	428	7590	ENSRNOT00000016070	-	ENSRNOG00000011475	Srcin1	SRC kinase signaling inhibitor 1 [Source:RGD Symbol;Acc:708439]
chr10	85510108	85510108	+	5.05e-09	1.63e-07	-25.5108	429	7576	ENSRNOT00000016070	-	ENSRNOG00000011475	Srcin1	SRC kinase signaling inhibitor 1 [Source:RGD Symbol;Acc:708439]
chr10	85713593	85713593	-	1.36e-13	1.13e-11	25.0095	430	3919	ENSRNOT00000005445	-	ENSRNOG00000036888	LOC691189	hypothetical protein LOC691189 [Source:RGD Symbol;Acc:1587402]
chr10	85992358	85992358	+	3.74e-19	5.86e-17	-41.2061	431	11463	ENSRNOT00000071665	+	ENSRNOG00000045759	AC135443.1
chr10	86088860	86088860	+	1.66e-57	8.39e-55	-50.257	432	9835	ENSRNOT00000067317	-	ENSRNOG00000005081	Fbxl20	F-box and leucine-rich repeat protein 20 [Source:RGD Symbol;Acc:621722]
chr10	86408325	86408325	-	1.38e-19	2.23e-17	25.1542	433	8500	ENSRNOT00000009299	+	ENSRNOG00000006990	Grb7	growth factor receptor bound protein 7 [Source:RGD Symbol;Acc:619759]
chr10	86880706	86880706	+	1.82e-19	2.91e-17	-25.9929	434	9552	ENSRNOT00000084275	-	ENSRNOG00000051691	Gjd3	gap junction protein, delta 3 [Source:RGD Symbol;Acc:1308942]
chr10	86969768	86969768	-	5.04e-62	2.79e-59	-42.5102	435	19213	ENSRNOT00000014153	+	ENSRNOG00000010635	Igfbp4	insulin-like growth factor binding protein 4 [Source:RGD Symbol;Acc:2875]
chr10	86985882	86985882	-	1.33e-30	3.6e-28	27.4953	436	12100	ENSRNOT00000030720	-	ENSRNOG00000027350	Tns4	tensin 4 [Source:RGD Symbol;Acc:1310402]
chr10	87235441	87235441	-	4.71e-88	4.01e-85	-86.3014	437	-2719	ENSRNOT00000015150	-	ENSRNOG00000011196	Krt25	keratin 25 [Source:RGD Symbol;Acc:1359097]
chr10	87268856	87268856	+	7.61e-92	6.9e-89	-53.7984	438	-7140	ENSRNOT00000015740	-	ENSRNOG00000011628	Krt27	keratin 27 [Source:RGD Symbol;Acc:1359115]
chr10	87268857	87268857	-	1.49e-52	6.74e-50	-50.436	439	-7141	ENSRNOT00000015740	-	ENSRNOG00000011628	Krt27	keratin 27 [Source:RGD Symbol;Acc:1359115]
chr10	87268894	87268894	-	9.43e-35	2.88e-32	-34.3872	440	-7178	ENSRNOT00000015740	-	ENSRNOG00000011628	Krt27	keratin 27 [Source:RGD Symbol;Acc:1359115]
chr10	87308208	87308208	-	1.57e-145	3.25e-142	-66.6384	441	-7473	ENSRNOT00000081709	-	ENSRNOG00000030170	Krt10	keratin 10 [Source:RGD Symbol;Acc:1359092]
chr10	87327695	87327695	+	3.94e-295	4.68e-291	-84.3837	442	8129	ENSRNOT00000079297	-	ENSRNOG00000011986	Krt12	keratin 12 [Source:RGD Symbol;Acc:1304805]
chr10	88088927	88088927	-	2.81e-13	2.22e-11	-25.1019	443	9851	ENSRNOT00000076523	+	ENSRNOG00000051343	Rn50_10_0879.5
chr10	89727023	89727023	+	3.32e-60	1.78e-57	26.494	444	-26741	ENSRNOT00000028213	-	ENSRNOG00000020792	Etv4	ets variant 4 [Source:RGD Symbol;Acc:1306524]
chr10	90745653	90745653	+	1.11e-26	2.63e-24	-36.0627	445	13790	ENSRNOT00000064429	+	ENSRNOG00000002753	Adam11	ADAM metallopeptidase domain 11 [Source:RGD Symbol;Acc:1307515]
chr10	90745663	90745663	+	7.7e-18	1.09e-15	-31.6282	446	13800	ENSRNOT00000064429	+	ENSRNOG00000002753	Adam11	ADAM metallopeptidase domain 11 [Source:RGD Symbol;Acc:1307515]
chr10	90960613	90960613	+	5.3e-73	3.61e-70	-43.3212	447	23339	ENSRNOT00000055176	-	ENSRNOG00000002818	Eftud2	elongation factor Tu GTP binding domain containing 2 [Source:RGD Symbol;Acc:1560116]
chr10	91410874	91410874	-	1.18e-35	3.69e-33	28.3321	448	37604	ENSRNOT00000038836	-	ENSRNOG00000028569	Arhgap27	Rho GTPase activating protein 27 [Source:RGD Symbol;Acc:735202]
chr10	91865119	91865119	-	2.97e-21	5.4e-19	27.1132	449	34467	ENSRNOT00000005176	+	ENSRNOG00000003845	Wnt3	wingless-type MMTV integration site family, member 3 [Source:RGD Symbol;Acc:3972]
chr10	92441255	92441255	+	9.15e-08	2.1e-06	-26.1696	450	-23811	ENSRNOT00000084941	-	ENSRNOG00000055961	SNORA21	Small nucleolar RNA SNORA21 [Source:RFAM;Acc:RF00412]
chr10	93577684	93577684	-	1.53e-14	1.47e-12	-30.5433	451	57554	ENSRNOT00000055137	+	ENSRNOG00000006548	Mrc2	mannose receptor, C type 2 [Source:RGD Symbol;Acc:1559436]
chr10	94853764	94853764	+	6.22e-09	1.96e-07	-25.1693	452	-46266	ENSRNOT00000055114	-	ENSRNOG00000013659	Tex2	testis expressed 2 [Source:RGD Symbol;Acc:1305112]
chr10	94901717	94901717	+	3.39e-14	3.09e-12	-28.4364	453	-42719	ENSRNOT00000078968	+	ENSRNOG00000042524	Milr1	mast cell immunoglobulin-like receptor 1 [Source:RGD Symbol;Acc:620488]
chr10	95609614	95609614	+	2.29e-12	1.53e-10	-30.3713	454	25825	ENSRNOT00000082823	+	ENSRNOG00000053545	SNORA8	Small nucleolar RNA SNORA8 [Source:RFAM;Acc:RF00393]
chr10	95693834	95693834	-	6.88e-13	5.07e-11	25.3806	455	-12851	ENSRNOT00000004283	+	ENSRNOG00000003117	Psmd12	proteasome 26S subunit, non-ATPase 12 [Source:RGD Symbol;Acc:1359305]
chr10	95987679	95987679	+	1.57e-05	0.000175521	-25.41	456	27821	ENSRNOT00000004383	-	ENSRNOG00000003262	Cacng4	calcium voltage-gated channel auxiliary subunit gamma 4 [Source:RGD Symbol;Acc:628804]
chr10	96261265	96261265	-	8.99e-11	4.38e-09	-26.5216	457	-129386	ENSRNOT00000004578	-	ENSRNOG00000003288	Cacng5	calcium voltage-gated channel auxiliary subunit gamma 5 [Source:RGD Symbol;Acc:628805]
chr10	97248325	97248325	-	2.04e-11	1.14e-09	-25.0131	458	35895	ENSRNOT00000088599	+	ENSRNOG00000055010	Axin2	axin 2 [Source:RGD Symbol;Acc:69259]
chr10	97820437	97820437	-	9.32e-05	0.000785283	27.197	459	49175	ENSRNOT00000005257	+	ENSRNOG00000003931	Arsg	arylsulfatase G [Source:RGD Symbol;Acc:1306571]
chr10	98066574	98066574	+	1.37e-06	2.21e-05	25.5552	460	-48561	ENSRNOT00000005367	-	ENSRNOG00000003969	Fam20a	FAM20A, golgi associated secretory pathway pseudokinase [Source:RGD Symbol;Acc:1306364]
chr10	99015634	99015634	+	3.57e-27	8.63e-25	-31.1494	461	-166391	ENSRNOT00000091699	-	ENSRNOG00000053677	AABR07030674.1
chr10	100106802	100106802	-	1.68e-21	3.1e-19	42.6645	462	-303714	ENSRNOT00000083512	+	ENSRNOG00000053652	AABR07030699.1
chr10	100186166	100186166	+	1.63e-31	4.53e-29	-27.8521	463	-224350	ENSRNOT00000083512	+	ENSRNOG00000053652	AABR07030699.1
chr10	101335807	101335807	+	5.99e-116	8.15e-113	-60.6626	464	47320	ENSRNOT00000003511	+	ENSRNOG00000002607	Sox9	SRY box 9 [Source:RGD Symbol;Acc:620474]
chr10	101384872	101384872	+	7.17e-111	8.93e-108	-39.1681	465	96385	ENSRNOT00000003511	+	ENSRNOG00000002607	Sox9	SRY box 9 [Source:RGD Symbol;Acc:620474]
chr10	101416091	101416091	+	1.61e-13	1.32e-11	25.0822	466	127604	ENSRNOT00000003511	+	ENSRNOG00000002607	Sox9	SRY box 9 [Source:RGD Symbol;Acc:620474]
chr10	101466953	101466953	+	1.08e-53	4.99e-51	-38.6438	467	178466	ENSRNOT00000003511	+	ENSRNOG00000002607	Sox9	SRY box 9 [Source:RGD Symbol;Acc:620474]
chr10	101469062	101469062	+	1.97e-60	1.06e-57	-46.0189	468	180575	ENSRNOT00000003511	+	ENSRNOG00000002607	Sox9	SRY box 9 [Source:RGD Symbol;Acc:620474]
chr10	102379496	102379496	+	3.81e-20	6.43e-18	-35.8947	469	43589	ENSRNOT00000065145	-	ENSRNOG00000024711	Sdk2	sidekick cell adhesion molecule 2 [Source:RGD Symbol;Acc:1310397]
chr10	102840475	102840475	+	1.93e-12	1.31e-10	25.135	470	-20840	ENSRNOT00000085994	+	ENSRNOG00000053967	AC118434.2
chr10	103097426	103097426	+	2.24e-05	0.000237024	-25.3757	471	-108588	ENSRNOT00000004081	+	ENSRNOG00000024578	Ttyh2	tweety family member 2 [Source:RGD Symbol;Acc:1562969]
chr10	103191441	103191441	-	1.3e-72	8.79e-70	-45.0526	472	-14573	ENSRNOT00000004081	+	ENSRNOG00000024578	Ttyh2	tweety family member 2 [Source:RGD Symbol;Acc:1562969]
chr10	103196542	103196542	-	6.31e-32	1.78e-29	33.4658	473	-9472	ENSRNOT00000004081	+	ENSRNOG00000024578	Ttyh2	tweety family member 2 [Source:RGD Symbol;Acc:1562969]
chr10	103200586	103200586	-	1.46e-24	3.19e-22	-25.8219	474	-5428	ENSRNOT00000004081	+	ENSRNOG00000024578	Ttyh2	tweety family member 2 [Source:RGD Symbol;Acc:1562969]
chr10	103259491	103259491	+	3e-56	1.47e-53	-34.143	475	-6805	ENSRNOT00000038852	+	ENSRNOG00000024523	Dnai2	dynein, axonemal, intermediate chain 2 [Source:RGD Symbol;Acc:1359602]
chr10	103376153	103376153	-	9.28e-11	4.51e-09	-25.3782	476	-7973	ENSRNOT00000085261	+	ENSRNOG00000052711	7SK	7SK RNA [Source:RFAM;Acc:RF00100]
chr10	103438252	103438252	+	2.73e-15	2.92e-13	-39.3908	477	-51	ENSRNOT00000085262	+	ENSRNOG00000057058	Cd300a	Cd300a molecule [Source:RGD Symbol;Acc:1583719]
chr10	103438253	103438253	-	2.34e-10	1.04e-08	-29.9049	478	-50	ENSRNOT00000085262	+	ENSRNOG00000057058	Cd300a	Cd300a molecule [Source:RGD Symbol;Acc:1583719]
chr10	103674588	103674588	+	6.39e-38	2.11e-35	-52.6267	479	11257	ENSRNOT00000064284	-	ENSRNOG00000021424	Cd300lf	Cd300 molecule-like family member F [Source:RGD Symbol;Acc:1309733]
chr10	103742923	103742923	+	5.42e-94	5.08e-91	-44.1125	480	5763	ENSRNOT00000055037	+	ENSRNOG00000025669	Tmem104	transmembrane protein 104 [Source:RGD Symbol;Acc:1307953]
chr10	103742924	103742924	-	1.21e-51	5.42e-49	-35.478	481	5764	ENSRNOT00000055037	+	ENSRNOG00000025669	Tmem104	transmembrane protein 104 [Source:RGD Symbol;Acc:1307953]
chr10	103975184	103975184	-	2.83e-14	2.61e-12	-28.265	482	2298	ENSRNOT00000067838	+	ENSRNOG00000023764	Kctd2	potassium channel tetramerization domain containing 2 [Source:RGD Symbol;Acc:1566063]
chr10	104401697	104401697	+	2.26e-21	4.14e-19	37.8307	483	23951	ENSRNOT00000080714	+	ENSRNOG00000004834	Llgl2	LLGL2, scribble cell polarity complex component [Source:RGD Symbol;Acc:1560307]
chr10	104626762	104626762	+	1.59e-27	3.9e-25	25.3289	484	1915	ENSRNOT00000010466	-	ENSRNOG00000007439	Unc13d	unc-13 homolog D [Source:RGD Symbol;Acc:628593]
chr10	104697565	104697565	-	4.12e-30	1.1e-27	28.1952	485	-8388	ENSRNOT00000011328	-	ENSRNOG00000008256	Mrpl38	mitochondrial ribosomal protein L38 [Source:RGD Symbol;Acc:1311180]
chr10	105308636	105308636	+	3.29e-16	3.92e-14	28.7786	486	-24783	ENSRNOT00000072687	-	ENSRNOG00000046001	AABR07030823.1
chr10	106536609	106536609	+	2.69e-11	1.47e-09	-25.0782	487	-11498	ENSRNOT00000073057	+	ENSRNOG00000050077	AABR07030854.1
chr10	106596707	106596707	-	5.89e-11	3e-09	25.7667	488	-22417	ENSRNOT00000082347	-	ENSRNOG00000051943	LOC102547817	uncharacterized LOC102547817 [Source:RGD Symbol;Acc:7717978]
chr10	107319921	107319921	+	1.13e-46	4.58e-44	-43.9446	489	4435	ENSRNOT00000064450	-	ENSRNOG00000028255	Usp36	ubiquitin specific peptidase 36 [Source:RGD Symbol;Acc:1309937]
chr10	107552298	107552298	-	8.44e-24	1.78e-21	26.381	490	-12641	ENSRNOT00000089346	-	ENSRNOG00000003386	Rbfox3	RNA binding protein, fox-1 homolog 3 [Source:RGD Symbol;Acc:1560070]
chr10	107808733	107808733	+	2.37e-84	1.9e-81	43.4284	491	-91978	ENSRNOT00000078771	+	ENSRNOG00000057341	AABR07030880.1
chr10	108097262	108097262	+	1.35e-101	1.41e-98	55.4521	492	2133	ENSRNOT00000073470	+	ENSRNOG00000047026	Enpp7	ectonucleotide pyrophosphatase/phosphodiesterase 7 [Source:RGD Symbol;Acc:1359324]
chr10	108191304	108191304	-	1.27e-05	0.000146201	25.0028	493	4914	ENSRNOT00000075440	-	ENSRNOG00000046207	Cbx4	chromobox 4 [Source:RGD Symbol;Acc:1587243]
chr10	108267446	108267446	-	6.18e-29	1.59e-26	-37.4616	494	54199	ENSRNOT00000075171	-	ENSRNOG00000049758	Tbc1d16	TBC1 domain family, member 16 [Source:RGD Symbol;Acc:1588560]
chr10	108280940	108280940	-	2.04e-48	8.56e-46	45.208	495	40705	ENSRNOT00000075171	-	ENSRNOG00000049758	Tbc1d16	TBC1 domain family, member 16 [Source:RGD Symbol;Acc:1588560]
chr10	108367756	108367756	+	1.69e-58	8.72e-56	58.4475	496	-20033	ENSRNOT00000084845	+	ENSRNOG00000055889	AABR07030901.1
chr10	108385680	108385680	-	1.82e-35	5.65e-33	37.8322	497	-2109	ENSRNOT00000084845	+	ENSRNOG00000055889	AABR07030901.1
chr10	108457334	108457334	+	3.25e-13	2.54e-11	-37.217	498	16044	ENSRNOT00000070934	-	ENSRNOG00000049552	Sgsh	N-sulfoglucosamine sulfohydrolase [Source:RGD Symbol;Acc:1591134]
chr10	108457335	108457335	-	5.01e-09	1.62e-07	-30.1282	499	16043	ENSRNOT00000070934	-	ENSRNOG00000049552	Sgsh	N-sulfoglucosamine sulfohydrolase [Source:RGD Symbol;Acc:1591134]
chr10	108880927	108880927	+	1.22e-35	3.8e-33	-32.5762	500	130309	ENSRNOT00000005337	+	ENSRNOG00000003821	Rptor	regulatory associated protein of MTOR, complex 1 [Source:RGD Symbol;Acc:1311784]
chr10	109199046	109199046	+	1.33e-30	3.62e-28	-32.2038	501	3814	ENSRNOT00000053588	+	ENSRNOG00000035465	Mir3065	microRNA 3065 [Source:RGD Symbol;Acc:4888597]
chr10	109555799	109555799	+	1.92e-67	1.17e-64	40.3581	502	-4438	ENSRNOT00000054974	-	ENSRNOG00000036699	Faap100	Fanconi anemia core complex associated protein 100 [Source:RGD Symbol;Acc:1306926]
chr10	109621176	109621176	+	4.95e-65	2.89e-62	44.4685	503	1570	ENSRNOT00000074354	-	ENSRNOG00000046962	Pde6g	phosphodiesterase 6G [Source:RGD Symbol;Acc:1591130]
chr10	109946065	109946065	+	8.21e-75	5.75e-72	-49.5601	504	-4923	ENSRNOT00000071293	+	ENSRNOG00000045751	LOC688321	similar to Lung carbonyl reductase [NADPH] (NADPH-dependent carbonyl reductase) (LCR) (Adipocyte P27 protein) (AP27) [Source:RGD Symbol;Acc:1590050]
chr11	2813794	2813794	+	1.05e-11	6.21e-10	-26.2937	505	119	ENSRNOT00000070883	-	ENSRNOG00000050286	RGD1561853	similar to SET domain-containing protein [Source:RGD Symbol;Acc:1561853]
chr11	10097275	10097275	+	1.31e-57	6.66e-55	32.1843	506	177645	ENSRNOT00000090829	-	ENSRNOG00000058239	SNORA17	Small nucleolar RNA SNORA17 [Source:RFAM;Acc:RF00560]
chr11	10407717	10407717	-	1.66e-25	3.78e-23	31.6419	507	-132799	ENSRNOT00000090829	-	ENSRNOG00000058239	SNORA17	Small nucleolar RNA SNORA17 [Source:RFAM;Acc:RF00560]
chr11	10746620	10746620	-	2.91e-211	1.44e-207	94.2857	508	-136447	ENSRNOT00000091526	-	ENSRNOG00000056812	U1	U1 spliceosomal RNA [Source:RFAM;Acc:RF00003]
chr11	14260643	14260643	-	2.89e-111	3.62e-108	44.4054	509	43961	ENSRNOT00000040202	-	ENSRNOG00000030930	Samsn1	SAM domain, SH3 domain and nuclear localization signals, 1 [Source:RGD Symbol;Acc:620926]
chr11	14665594	14665594	-	3.07e-25	6.93e-23	33.185	510	75970	ENSRNOT00000002152	-	ENSRNOG00000001585	Nrip1	nuclear receptor interacting protein 1 [Source:RGD Symbol;Acc:1311850]
chr11	14761745	14761745	+	3.47e-11	1.85e-09	-25.9395	511	12591	ENSRNOT00000080572	-	ENSRNOG00000059180	AABR07033274.1
chr11	15204854	15204854	+	2.51e-68	1.56e-65	-57.7938	512	123082	ENSRNOT00000009911	+	ENSRNOG00000050713	LOC108348050	ubiquitin carboxyl-terminal hydrolase 25-like [Source:RGD Symbol;Acc:11392568]
chr11	15204855	15204855	-	7.47e-41	2.65e-38	-54.2115	513	123083	ENSRNOT00000009911	+	ENSRNOG00000050713	LOC108348050	ubiquitin carboxyl-terminal hydrolase 25-like [Source:RGD Symbol;Acc:11392568]
chr11	16566534	16566534	+	4.83e-110	5.85e-107	-63.2536	514	68922	ENSRNOT00000082977	+	ENSRNOG00000054114	U6	U6 spliceosomal RNA [Source:RFAM;Acc:RF00026]
chr11	16963070	16963070	-	6.13e-189	2.34e-185	56.4489	515	-73870	ENSRNOT00000002121	-	ENSRNOG00000001555	Btg3	BTG anti-proliferation factor 3 [Source:RGD Symbol;Acc:2226]
chr11	19041031	19041031	-	1.88e-40	6.6e-38	-47.8536	516	122216	ENSRNOT00000085179	+	ENSRNOG00000058294	SNORA17	Small nucleolar RNA SNORA17 [Source:RFAM;Acc:RF00560]
chr11	19712640	19712640	-	2.79e-131	4.68e-128	56.148	517	-12555	ENSRNOT00000082804	-	ENSRNOG00000060895	U6	U6 spliceosomal RNA [Source:RFAM;Acc:RF00026]
chr11	27067285	27067285	+	9.74e-18	1.36e-15	-25.2981	518	13417	ENSRNOT00000002180	-	ENSRNOG00000001602	Ltn1	listerin E3 ubiquitin protein ligase 1 [Source:RGD Symbol;Acc:1311238]
chr11	27181115	27181115	-	3.68e-11	1.95e-09	29.0194	519	-9910	ENSRNOT00000079873	-	ENSRNOG00000056286	SNORA17	Small nucleolar RNA SNORA17 [Source:RFAM;Acc:RF00560]
chr11	27669176	27669176	-	8.13e-109	9.6e-106	62.6758	520	-26611	ENSRNOT00000083136	-	ENSRNOG00000056085	SNORA17	Small nucleolar RNA SNORA17 [Source:RFAM;Acc:RF00560]
chr11	29704858	29704858	+	2.48e-73	1.7e-70	41.1311	521	-4336	ENSRNOT00000078276	-	ENSRNOG00000058541	AABR07033607.1
chr11	29981317	29981317	-	2.25e-50	9.8e-48	-42.3372	522	69787	ENSRNOT00000046486	-	ENSRNOG00000021569	Tiam1	T-cell lymphoma invasion and metastasis 1 [Source:RGD Symbol;Acc:1307455]
chr11	30050265	30050265	-	8.74e-14	7.47e-12	-25.9676	523	839	ENSRNOT00000046486	-	ENSRNOG00000021569	Tiam1	T-cell lymphoma invasion and metastasis 1 [Source:RGD Symbol;Acc:1307455]
chr11	30156326	30156326	+	1.64e-10	7.58e-09	-26.6493	524	-105224	ENSRNOT00000046486	-	ENSRNOG00000021569	Tiam1	T-cell lymphoma invasion and metastasis 1 [Source:RGD Symbol;Acc:1307455]
chr11	30156336	30156336	+	7.68e-13	5.62e-11	-31.8155	525	-105234	ENSRNOT00000046486	-	ENSRNOG00000021569	Tiam1	T-cell lymphoma invasion and metastasis 1 [Source:RGD Symbol;Acc:1307455]
chr11	30184957	30184957	+	5.2e-149	1.12e-145	66.8508	526	115183	ENSRNOT00000079267	-	ENSRNOG00000052481	AABR07033612.1
chr11	30457064	30457064	+	6.25e-145	1.29e-141	65.1991	527	22640	ENSRNOT00000086629	+	ENSRNOG00000061283	U6	U6 spliceosomal RNA [Source:RFAM;Acc:RF00026]
chr11	31225226	31225226	+	5.58e-94	5.23e-91	28.3745	528	-11440	ENSRNOT00000002800	-	ENSRNOG00000002036	Paxbp1	PAX3 and PAX7 binding protein 1 [Source:RGD Symbol;Acc:1584739]
chr11	31788439	31788439	-	1.74e-236	1.11e-232	86.4239	529	-15456	ENSRNOT00000002771	-	ENSRNOG00000002026	Dnajc28	DnaJ heat shock protein family (Hsp40) member C28 [Source:RGD Symbol;Acc:1359589]
chr11	32307525	32307525	+	1e-41	3.65e-39	30.3369	530	-459	ENSRNOT00000085153	-	ENSRNOG00000061734	U2	U2 spliceosomal RNA [Source:RFAM;Acc:RF00004]
chr11	32307553	32307553	+	6.29e-47	2.56e-44	34.8805	531	-487	ENSRNOT00000085153	-	ENSRNOG00000061734	U2	U2 spliceosomal RNA [Source:RFAM;Acc:RF00004]
chr11	32307554	32307554	-	3.37e-55	1.62e-52	34.6862	532	-488	ENSRNOT00000085153	-	ENSRNOG00000061734	U2	U2 spliceosomal RNA [Source:RFAM;Acc:RF00004]
chr11	32462455	32462455	-	4.96e-10	2.06e-08	-26.7273	533	7112	ENSRNOT00000002718	-	ENSRNOG00000001986	LOC498063	similar to RIKEN cDNA 4930563D23 [Source:RGD Symbol;Acc:1560327]
chr11	32807615	32807615	+	5.11e-11	2.63e-09	25.4244	534	51216	ENSRNOT00000002313	-	ENSRNOG00000001704	Runx1	runt-related transcription factor 1 [Source:RGD Symbol;Acc:2283]
chr11	39695822	39695822	-	5.29e-11	2.72e-09	25.4675	535	-13681	ENSRNOT00000086172	+	ENSRNOG00000060455	AABR07033836.1
chr11	45031818	45031818	+	2.33e-14	2.18e-12	-27.1045	536	92606	ENSRNOT00000046383	-	ENSRNOG00000001645	Filip1l	filamin A interacting protein 1-like [Source:RGD Symbol;Acc:1565927]
chr11	45031831	45031831	+	1.71e-13	1.4e-11	-26.4785	537	92593	ENSRNOT00000046383	-	ENSRNOG00000001645	Filip1l	filamin A interacting protein 1-like [Source:RGD Symbol;Acc:1565927]
chr11	45031832	45031832	-	2.16e-16	2.63e-14	-27.8222	538	92592	ENSRNOT00000046383	-	ENSRNOG00000001645	Filip1l	filamin A interacting protein 1-like [Source:RGD Symbol;Acc:1565927]
chr11	45031843	45031843	+	2.62e-15	2.8e-13	-28.2811	539	92581	ENSRNOT00000046383	-	ENSRNOG00000001645	Filip1l	filamin A interacting protein 1-like [Source:RGD Symbol;Acc:1565927]
chr11	45031844	45031844	-	1.81e-17	2.47e-15	-28.7701	540	92580	ENSRNOT00000046383	-	ENSRNOG00000001645	Filip1l	filamin A interacting protein 1-like [Source:RGD Symbol;Acc:1565927]
chr11	47268604	47268604	+	6.19e-26	1.43e-23	26.5746	541	7965	ENSRNOT00000078856	+	ENSRNOG00000031163	Nfkbiz	NFKB inhibitor zeta [Source:RGD Symbol;Acc:1310834]
chr11	52042324	52042324	+	1.07e-36	3.42e-34	43.5236	542	-148371	ENSRNOT00000082671	+	ENSRNOG00000060275	U2	U2 spliceosomal RNA [Source:RFAM;Acc:RF00004]
chr11	53286098	53286098	-	3.92e-20	6.61e-18	33.3032	543	145501	ENSRNOT00000083438	+	ENSRNOG00000001971	Bbx	BBX, HMG-box containing [Source:RGD Symbol;Acc:1309769]
chr11	56504244	56504244	+	7.95e-68	4.88e-65	58.9376	544	-320385	ENSRNOT00000077854	-	ENSRNOG00000054643	AABR07034183.1
chr11	57182424	57182424	-	2.88e-42	1.06e-39	-54.0968	545	-25232	ENSRNOT00000038207	+	ENSRNOG00000042289	Plcxd2	phosphatidylinositol-specific phospholipase C, X domain containing 2 [Source:RGD Symbol;Acc:1563504]
chr11	57224863	57224863	-	5.16e-56	2.51e-53	-27.2069	546	17186	ENSRNOT00000085754	+	ENSRNOG00000042289	Plcxd2	phosphatidylinositol-specific phospholipase C, X domain containing 2 [Source:RGD Symbol;Acc:1563504]
chr11	57455963	57455963	+	3.11e-25	7.02e-23	-31.0136	547	-30402	ENSRNOT00000048533	+	ENSRNOG00000043107	LOC103693563	mycophenolic acid acyl-glucuronide esterase, mitochondrial [Source:RGD Symbol;Acc:9356323]
chr11	59652497	59652497	+	3.78e-13	2.92e-11	-25.3543	548	-391142	ENSRNOT00000086178	+	ENSRNOG00000057903	AC108574.1
chr11	60282311	60282311	-	1.51e-16	1.88e-14	-37.4701	549	28705	ENSRNOT00000090804	+	ENSRNOG00000054404	LOC685716	similar to OX-2 membrane glycoprotein precursor (MRC OX-2 antigen) (CD200 antigen) [Source:RGD Symbol;Acc:1590252]
chr11	60282313	60282313	-	1.43e-12	9.95e-11	-29.849	550	28707	ENSRNOT00000090804	+	ENSRNOG00000054404	LOC685716	similar to OX-2 membrane glycoprotein precursor (MRC OX-2 antigen) (CD200 antigen) [Source:RGD Symbol;Acc:1590252]
chr11	61146353	61146353	+	1.44e-34	4.37e-32	-37.1941	551	61770	ENSRNOT00000073778	+	ENSRNOG00000047784	AC141993.1
chr11	61146354	61146354	-	2.08e-49	8.87e-47	-35.6751	552	61771	ENSRNOT00000073778	+	ENSRNOG00000047784	AC141993.1
chr11	61147570	61147570	+	3.79e-17	5.01e-15	26.5005	553	62987	ENSRNOT00000073778	+	ENSRNOG00000047784	AC141993.1
chr11	61147583	61147583	+	9.07e-15	8.99e-13	25.0125	554	63000	ENSRNOT00000073778	+	ENSRNOG00000047784	AC141993.1
chr11	61147748	61147748	-	1.33e-55	6.41e-53	48.8078	555	63165	ENSRNOT00000073778	+	ENSRNOG00000047784	AC141993.1
chr11	61566107	61566107	-	3.46e-74	2.41e-71	-39.3355	556	34531	ENSRNOT00000002727	+	ENSRNOG00000001992	Atp6v1a	ATPase H+ transporting V1 subunit A [Source:RGD Symbol;Acc:1596464]
chr11	62593208	62593208	-	1.08e-31	3.03e-29	-30.3158	557	8251	ENSRNOT00000071065	+	ENSRNOG00000047327	Gramd1c	GRAM domain containing 1C [Source:RGD Symbol;Acc:1305433]
chr11	62993706	62993706	-	1.81e-39	6.22e-37	-30.8907	558	-11699	ENSRNOT00000048551	-	ENSRNOG00000030809	Rn60_11_0630.1
chr11	62993736	62993736	-	1.07e-52	4.85e-50	-39.2732	559	-11729	ENSRNOT00000048551	-	ENSRNOG00000030809	Rn60_11_0630.1
chr11	65934251	65934251	+	4.37e-07	8.19e-06	27.3855	560	-26026	ENSRNOT00000003674	+	ENSRNOG00000002721	Ndufb4	NADH:ubiquinone oxidoreductase subunit B4 [Source:RGD Symbol;Acc:1307072]
chr11	69992699	69992699	+	3.5e-11	1.87e-09	-27.5142	561	-41440	ENSRNOT00000002450	+	ENSRNOG00000001797	Umps	uridine monophosphate synthetase [Source:RGD Symbol;Acc:1311908]
chr11	73083809	73083809	+	1.16e-12	8.23e-11	-25.0644	562	4643	ENSRNOT00000080834	+	ENSRNOG00000001730	Acap2	ArfGAP with coiled-coil, ankyrin repeat and PH domains 2 [Source:RGD Symbol;Acc:1562939]
chr11	73563146	73563146	+	2.09e-18	3.09e-16	-27.2815	563	115839	ENSRNOT00000002355	-	ENSRNOG00000001728	Fam43a	family with sequence similarity 43, member A [Source:RGD Symbol;Acc:1304790]
chr11	73886380	73886380	-	1.13e-13	9.52e-12	30.8267	564	-44373	ENSRNOT00000087747	+	ENSRNOG00000052877	RGD1562415	similar to 40S ribosomal protein S26 [Source:RGD Symbol;Acc:1562415]
chr11	74108087	74108087	-	6.08e-24	1.29e-21	33.1198	565	50728	ENSRNOT00000048746	+	ENSRNOG00000024384	Cpn2	carboxypeptidase N subunit 2 [Source:RGD Symbol;Acc:1305170]
chr11	74614775	74614775	+	1.02e-18	1.55e-16	30.0216	566	178899	ENSRNOT00000002338	-	ENSRNOG00000001717	Opa1	OPA1, mitochondrial dynamin like GTPase [Source:RGD Symbol;Acc:708423]
chr11	75061460	75061460	+	9.63e-52	4.31e-49	33.9947	567	76849	ENSRNOT00000035049	+	ENSRNOG00000024127	Atp13a5	ATPase 13A5 [Source:RGD Symbol;Acc:1306792]
chr11	75082511	75082511	+	5.2e-12	3.26e-10	29.304	568	62393	ENSRNOT00000002329	-	ENSRNOG00000001711	Hrasls	HRAS-like suppressor [Source:RGD Symbol;Acc:1309485]
chr11	75489899	75489899	+	1.67e-16	2.07e-14	27.8281	569	55704	ENSRNOT00000032569	+	ENSRNOG00000024040	Mb21d2	Mab-21 domain containing 2 [Source:RGD Symbol;Acc:1559643]
chr11	82752363	82752363	+	2.82e-31	7.79e-29	27.2164	570	17752	ENSRNOT00000074826	+	ENSRNOG00000046283	Tmem41a	transmembrane protein 41a [Source:RGD Symbol;Acc:1591692]
chr11	82752523	82752523	-	2.08e-112	2.66e-109	51.5471	571	17912	ENSRNOT00000074826	+	ENSRNOG00000046283	Tmem41a	transmembrane protein 41a [Source:RGD Symbol;Acc:1591692]
chr11	83288557	83288557	-	3.86e-120	5.56e-117	-73.4889	572	11853	ENSRNOT00000029255	-	ENSRNOG00000001764	Vps8	VPS8 CORVET complex subunit [Source:RGD Symbol;Acc:1309443]
chr11	83534041	83534041	-	1.26e-09	4.75e-08	-27.0741	573	12634	ENSRNOT00000044896	-	ENSRNOG00000031801	Ephb3	Eph receptor B3 [Source:RGD Symbol;Acc:1305602]
chr11	83535184	83535184	-	8.06e-17	1.03e-14	26.3895	574	11491	ENSRNOT00000044896	-	ENSRNOG00000031801	Ephb3	Eph receptor B3 [Source:RGD Symbol;Acc:1305602]
chr11	84431363	84431363	+	1.2e-25	2.76e-23	-25.1256	575	31948	ENSRNOT00000048306	+	ENSRNOG00000029178	Abcc5	ATP binding cassette subfamily C member 5 [Source:RGD Symbol;Acc:70913]
chr11	86305338	86305338	+	2.74e-68	1.69e-65	-32.4079	576	-1886	ENSRNOT00000071453	-	ENSRNOG00000048861	LOC498122	similar to CG15908-PA [Source:RGD Symbol;Acc:1595717]
chr11	86441690	86441690	-	6.79e-18	9.63e-16	-28.2595	577	-20370	ENSRNOT00000074909	-	ENSRNOG00000046010	AABR07034742.1
chr11	86441717	86441717	-	3.54e-16	4.19e-14	-26.2148	578	-20397	ENSRNOT00000074909	-	ENSRNOG00000046010	AABR07034742.1
chr11	86441734	86441734	-	2.9e-21	5.28e-19	-33.7763	579	-20414	ENSRNOT00000074909	-	ENSRNOG00000046010	AABR07034742.1
chr11	86454062	86454062	-	1.75e-72	1.18e-69	25.8054	580	-32742	ENSRNOT00000074909	-	ENSRNOG00000046010	AABR07034742.1
chr11	86498862	86498862	-	1.51e-51	6.73e-49	27.6018	581	7145	ENSRNOT00000087019	-	ENSRNOG00000058421	AABR07034745.1
chr11	86573723	86573723	+	8.89e-80	6.65e-77	-41.5649	582	21703	ENSRNOT00000002597	+	ENSRNOG00000001892	Tbx1	T-box 1 [Source:RGD Symbol;Acc:1307734]
chr11	86960361	86960361	+	7.26e-25	1.61e-22	-29.2816	583	-18647	ENSRNOT00000072850	+	ENSRNOG00000045628	AABR07034748.1
chr11	86960362	86960362	-	3.93e-33	1.15e-30	-39.8208	584	-18646	ENSRNOT00000072850	+	ENSRNOG00000045628	AABR07034748.1
chr11	87444984	87444984	+	1.63e-133	2.86e-130	35.4348	585	4957	ENSRNOT00000002560	-	ENSRNOG00000001874	Slc7a4	solute carrier family 7, member 4 [Source:RGD Symbol;Acc:1305905]
chr11	87716759	87716759	+	3.6e-73	2.46e-70	-43.6611	586	-5591	ENSRNOT00000000313	+	ENSRNOG00000000288	Scarf2	scavenger receptor class F, member 2 [Source:RGD Symbol;Acc:1306013]
chr11	88325634	88325634	+	4.36e-21	7.84e-19	-34.5338	587	17994	ENSRNOT00000002530	-	ENSRNOG00000037909	Ppm1f	protein phosphatase, Mg2+/Mn2+ dependent, 1F [Source:RGD Symbol;Acc:631363]
chr11	90455969	90455969	-	1.67e-161	4.47e-158	41.8958	588	-49173	ENSRNOT00000073049	-	ENSRNOG00000047699	Snai2	snail family transcriptional repressor 2 [Source:RGD Symbol;Acc:3722]
chr11	90455977	90455977	-	1.09e-119	1.56e-116	38.3771	589	-49181	ENSRNOT00000073049	-	ENSRNOG00000047699	Snai2	snail family transcriptional repressor 2 [Source:RGD Symbol;Acc:3722]
chr11	90460608	90460608	+	1.81e-117	2.5e-114	-59.605	590	-53812	ENSRNOT00000073049	-	ENSRNOG00000047699	Snai2	snail family transcriptional repressor 2 [Source:RGD Symbol;Acc:3722]
chr11	90460609	90460609	-	1.18e-51	5.25e-49	-68.6695	591	-53813	ENSRNOT00000073049	-	ENSRNOG00000047699	Snai2	snail family transcriptional repressor 2 [Source:RGD Symbol;Acc:3722]
chr12	1212210	1212210	-	1.15e-103	1.24e-100	56.4759	592	-16620	ENSRNOT00000001446	-	ENSRNOG00000001090	Stard13	StAR-related lipid transfer domain containing 13 [Source:RGD Symbol;Acc:1564816]
chr12	1762525	1762525	+	3.41e-10	1.47e-08	25.718	593	53890	ENSRNOT00000041155	-	ENSRNOG00000029986	Insr	insulin receptor [Source:RGD Symbol;Acc:2917]
chr12	1762526	1762526	-	4.78e-27	1.15e-24	42.0745	594	53889	ENSRNOT00000041155	-	ENSRNOG00000029986	Insr	insulin receptor [Source:RGD Symbol;Acc:2917]
chr12	1788347	1788347	+	8.47e-12	5.1e-10	-28.6581	595	28068	ENSRNOT00000041155	-	ENSRNOG00000029986	Insr	insulin receptor [Source:RGD Symbol;Acc:2917]
chr12	1970358	1970358	+	2.97e-59	1.56e-56	-30.434	596	37159	ENSRNOT00000037564	-	ENSRNOG00000028100	Pex11g	peroxisomal biogenesis factor 11 gamma [Source:RGD Symbol;Acc:1307070]
chr12	2585016	2585016	+	4.39e-64	2.52e-61	-25.5344	597	-4802	ENSRNOT00000087848	+	ENSRNOG00000052420	AABR07034980.1
chr12	2673452	2673452	+	4.39e-38	1.45e-35	-33.6364	598	-11888	ENSRNOT00000064859	-	ENSRNOG00000042317	Cd209f	CD209f antigen [Source:RGD Symbol;Acc:1585258]
chr12	5484348	5484348	-	5.73e-19	8.85e-17	-25.104	599	6588	ENSRNOT00000050885	-	ENSRNOG00000030410	Zfp958	zinc finger protein 958 [Source:RGD Symbol;Acc:2311392]
chr12	6165708	6165708	+	4.97e-88	4.22e-85	-38.5294	600	-56956	ENSRNOT00000080664	-	ENSRNOG00000060575	7SK	7SK RNA [Source:RFAM;Acc:RF00100]
chr12	6437695	6437695	+	8.66e-24	1.82e-21	-27.6734	601	33757	ENSRNOT00000083484	+	ENSRNOG00000061346	B3glct	beta 3-glucosyltransferase [Source:RGD Symbol;Acc:1588723]
chr12	7000081	7000081	+	6.67e-71	4.35e-68	39.7619	602	-26721	ENSRNOT00000091846	+	ENSRNOG00000059065	U1	U1 spliceosomal RNA [Source:RFAM;Acc:RF00003]
chr12	7004972	7004972	+	1.4e-18	2.1e-16	-40.538	603	-21830	ENSRNOT00000091846	+	ENSRNOG00000059065	U1	U1 spliceosomal RNA [Source:RFAM;Acc:RF00003]
chr12	7017289	7017289	+	9.28e-19	1.41e-16	-27.493	604	-9513	ENSRNOT00000091846	+	ENSRNOG00000059065	U1	U1 spliceosomal RNA [Source:RFAM;Acc:RF00003]
chr12	7650974	7650974	-	1.43e-09	5.29e-08	26.5255	605	-17000	ENSRNOT00000052581	+	ENSRNOG00000034458	5S_rRNA	5S ribosomal RNA [Source:RFAM;Acc:RF00001]
chr12	7931694	7931694	+	1.07e-134	1.9e-131	45.9856	606	65758	ENSRNOT00000061229	+	ENSRNOG00000000921	Ubl3	ubiquitin-like 3 [Source:RGD Symbol;Acc:1305431]
chr12	8045627	8045627	+	9.83e-23	1.96e-20	-56.2855	607	12820	ENSRNOT00000082850	+	ENSRNOG00000000924	Slc7a1	solute carrier family 7 member 1 [Source:RGD Symbol;Acc:3716]
chr12	8175326	8175326	+	1.66e-31	4.63e-29	28.2757	608	-19176	ENSRNOT00000064721	-	ENSRNOG00000032410	Mtus2	microtubule associated tumor suppressor candidate 2 [Source:RGD Symbol;Acc:1562533]
chr12	8190387	8190387	+	7.88e-23	1.58e-20	32.4753	609	-34237	ENSRNOT00000064721	-	ENSRNOG00000032410	Mtus2	microtubule associated tumor suppressor candidate 2 [Source:RGD Symbol;Acc:1562533]
chr12	8210436	8210436	-	5.87e-24	1.25e-21	28.6009	610	-54286	ENSRNOT00000064721	-	ENSRNOG00000032410	Mtus2	microtubule associated tumor suppressor candidate 2 [Source:RGD Symbol;Acc:1562533]
chr12	9086601	9086601	-	3.58e-14	3.25e-12	-25.0404	611	52295	ENSRNOT00000001248	+	ENSRNOG00000000940	Flt1	FMS-related tyrosine kinase 1 [Source:RGD Symbol;Acc:2621]
chr12	10143612	10143612	+	1.36e-21	2.52e-19	34.6331	612	-6449	ENSRNOT00000082137	-	ENSRNOG00000054511	AABR07035309.1
chr12	10257894	10257894	+	4.33e-30	1.15e-27	-34.0189	613	2480	ENSRNOT00000092720	+	ENSRNOG00000039832	Gpr12	G protein-coupled receptor 12 [Source:RGD Symbol;Acc:68333]
chr12	10298056	10298056	+	3.88e-68	2.39e-65	-36.2216	614	5484	ENSRNOT00000092621	-	ENSRNOG00000061986	Rn60_12_0104.2
chr12	10328338	10328338	-	7.14e-17	9.18e-15	-42.113	615	7162	ENSRNOT00000071567	-	ENSRNOG00000048898	Wasf3	WAS protein family, member 3 [Source:RGD Symbol;Acc:1592807]
chr12	10345592	10345592	+	2.37e-14	2.21e-12	-27.0825	616	-10094	ENSRNOT00000071567	-	ENSRNOG00000048898	Wasf3	WAS protein family, member 3 [Source:RGD Symbol;Acc:1592807]
chr12	12406415	12406415	+	4.91e-66	2.92e-63	59.0734	617	1147	ENSRNOT00000037251	-	ENSRNOG00000025164	Bhlha15	basic helix-loop-helix family, member a15 [Source:RGD Symbol;Acc:3091]
chr12	12577945	12577945	+	9.36e-62	5.14e-59	52.7744	618	3889	ENSRNOT00000092373	+	ENSRNOG00000062045	Rn60_12_0126.2
chr12	12584569	12584569	-	5.82e-42	2.13e-39	53.7918	619	10513	ENSRNOT00000092373	+	ENSRNOG00000062045	Rn60_12_0126.2
chr12	12796566	12796566	+	4.74e-27	1.14e-24	-29.89	620	-14421	ENSRNOT00000079836	-	ENSRNOG00000001050	Eif2ak1	eukaryotic translation initiation factor 2 alpha kinase 1 [Source:RGD Symbol;Acc:70883]
chr12	12807835	12807835	-	1.35e-36	4.29e-34	-42.999	621	8454	ENSRNOT00000092492	-	ENSRNOG00000062026	Rn60_12_0129.1
chr12	13239538	13239538	-	1.14e-33	3.39e-31	-26.6806	622	11575	ENSRNOT00000044378	-	ENSRNOG00000030927	Grid2ip	Grid2 interacting protein [Source:RGD Symbol;Acc:1310492]
chr12	13252301	13252301	-	1.85e-35	5.74e-33	-38.0096	623	-1190	ENSRNOT00000044378	-	ENSRNOG00000030927	Grid2ip	Grid2 interacting protein [Source:RGD Symbol;Acc:1310492]
chr12	13848785	13848785	-	9.16e-173	2.84e-169	60.6368	624	38491	ENSRNOT00000038203	+	ENSRNOG00000024482	Tnrc18	trinucleotide repeat containing 18 [Source:RGD Symbol;Acc:1307540]
chr12	13924093	13924093	+	2.93e-10	1.28e-08	-27.3553	625	439	ENSRNOT00000001477	-	ENSRNOG00000001115	Slc29a4	solute carrier family 29 member 4 [Source:RGD Symbol;Acc:1310545]
chr12	14143340	14143340	-	2.68e-164	7.47e-161	-73.5398	626	32606	ENSRNOT00000001469	-	ENSRNOG00000001107	Ap5z1	adaptor-related protein complex 5, zeta 1 subunit [Source:RGD Symbol;Acc:1593125]
chr12	14228924	14228924	-	2.25e-112	2.87e-109	80.5697	627	-10535	ENSRNOT00000087860	-	ENSRNOG00000056768	AABR07035428.1
chr12	14328047	14328047	+	7.44e-67	4.5e-64	30.1708	628	-83732	ENSRNOT00000001466	-	ENSRNOG00000001104	Foxk1	forkhead box K1 [Source:RGD Symbol;Acc:1309643]
chr12	14444483	14444483	+	1.21e-28	3.09e-26	27.1437	629	92290	ENSRNOT00000081109	-	ENSRNOG00000001103	Sdk1	sidekick cell adhesion molecule 1 [Source:RGD Symbol;Acc:1560686]
chr12	15057332	15057332	-	1.53e-113	1.98e-110	52.4249	630	41437	ENSRNOT00000077967	-	ENSRNOG00000001103	Sdk1	sidekick cell adhesion molecule 1 [Source:RGD Symbol;Acc:1560686]
chr12	15066290	15066290	+	7e-12	4.29e-10	35.1089	631	32479	ENSRNOT00000077967	-	ENSRNOG00000001103	Sdk1	sidekick cell adhesion molecule 1 [Source:RGD Symbol;Acc:1560686]
chr12	15066309	15066309	+	3.81e-06	5.27e-05	29.0323	632	32460	ENSRNOT00000077967	-	ENSRNOG00000001103	Sdk1	sidekick cell adhesion molecule 1 [Source:RGD Symbol;Acc:1560686]
chr12	15075173	15075173	+	1.82e-07	3.83e-06	-29.7348	633	23596	ENSRNOT00000077967	-	ENSRNOG00000001103	Sdk1	sidekick cell adhesion molecule 1 [Source:RGD Symbol;Acc:1560686]
chr12	16606143	16606143	+	1.06e-13	8.99e-12	-27.2447	634	-53485	ENSRNOT00000063089	+	ENSRNOG00000041336	AABR07035475.1
chr12	16755364	16755364	-	1.26e-11	7.35e-10	-26.3813	635	-58167	ENSRNOT00000073482	+	ENSRNOG00000048107	AABR07035478.1
chr12	16815580	16815580	-	7.98e-174	2.53e-170	-59.4636	636	-1743	ENSRNOT00000033551	-	ENSRNOG00000022767	Elfn1	extracellular leucine-rich repeat and fibronectin type III domain containing 1 [Source:RGD Symbol;Acc:1308787]
chr12	16904192	16904192	+	4.39e-57	2.2e-54	-59.19	637	5169	ENSRNOT00000001716	+	ENSRNOG00000001273	Psmg3	proteasome assembly chaperone 3 [Source:RGD Symbol;Acc:2319950]
chr12	17077005	17077005	-	8.05e-61	4.35e-58	-44.9592	638	88833	ENSRNOT00000036744	+	ENSRNOG00000022533	Micall2	MICAL-like 2 [Source:RGD Symbol;Acc:1307875]
chr12	17077026	17077026	-	7.41e-24	1.56e-21	-27.4831	639	88854	ENSRNOT00000036744	+	ENSRNOG00000022533	Micall2	MICAL-like 2 [Source:RGD Symbol;Acc:1307875]
chr12	17092121	17092121	+	1.61e-91	1.45e-88	34.2857	640	94559	ENSRNOT00000001730	-	ENSRNOG00000001284	Uncx	UNC homeobox [Source:RGD Symbol;Acc:69361]
chr12	22122367	22122367	+	3.88e-52	1.75e-49	-29.7711	641	-586	ENSRNOT00000001874	+	ENSRNOG00000001389	Irs3	insulin receptor substrate 3 [Source:RGD Symbol;Acc:69317]
chr12	22578842	22578842	+	6.8e-108	7.89e-105	36.1456	642	-22766	ENSRNOT00000090331	+	ENSRNOG00000057927	AABR07035796.1
chr12	22578843	22578843	-	1.3e-45	5.16e-43	36.108	643	-22765	ENSRNOT00000090331	+	ENSRNOG00000057927	AABR07035796.1
chr12	22700722	22700722	-	3.05e-26	7.14e-24	-43.1857	644	9953	ENSRNOT00000050456	-	ENSRNOG00000029211	Mogat3	monoacylglycerol O-acyltransferase 3 [Source:RGD Symbol;Acc:1592588]
chr12	22867577	22867577	+	1.35e-19	2.19e-17	-55.3002	645	32560	ENSRNOT00000059530	+	ENSRNOG00000001422	Col26a1	collagen type XXVI alpha 1 chain [Source:RGD Symbol;Acc:1591401]
chr12	23486477	23486477	+	4.36e-20	7.32e-18	26.1652	646	13209	ENSRNOT00000001935	+	ENSRNOG00000001425	Sh2b2	SH2B adaptor protein 2 [Source:RGD Symbol;Acc:69284]
chr12	23486674	23486674	-	1.99e-13	1.61e-11	-28.4836	647	13406	ENSRNOT00000001935	+	ENSRNOG00000001425	Sh2b2	SH2B adaptor protein 2 [Source:RGD Symbol;Acc:69284]
chr12	23621815	23621815	-	1.59e-107	1.84e-104	55.9935	648	2398	ENSRNOT00000064405	-	ENSRNOG00000001431	Rasa4	RAS p21 protein activator 4 [Source:RGD Symbol;Acc:1565457]
chr12	23722738	23722738	-	1.5e-95	1.42e-92	46.1405	649	4798	ENSRNOT00000085911	-	ENSRNOG00000001432	Dtx2	deltex E3 ubiquitin ligase 2 [Source:RGD Symbol;Acc:1561790]
chr12	23913101	23913101	-	4.45e-119	6.35e-116	-50.4918	650	12641	ENSRNOT00000001957	-	ENSRNOG00000001439	Srrm3	serine/arginine repetitive matrix 3 [Source:RGD Symbol;Acc:1587868]
chr12	24035116	24035116	+	3.47e-86	2.86e-83	-43.6535	651	11699	ENSRNOT00000001961	-	ENSRNOG00000001442	Por	cytochrome p450 oxidoreductase [Source:RGD Symbol;Acc:68335]
chr12	24482193	24482193	-	3.11e-16	3.71e-14	-28.9747	652	8214	ENSRNOT00000001973	+	ENSRNOG00000001452	Fzd9	frizzled class receptor 9 [Source:RGD Symbol;Acc:628817]
chr12	25103835	25103835	+	1.5e-11	8.62e-10	-25.6134	653	-1777	ENSRNOT00000062923	+	ENSRNOG00000041170	AC135741.1
chr12	25116264	25116264	+	1.41e-14	1.36e-12	32.6479	654	-3091	ENSRNOT00000034629	+	ENSRNOG00000021856	Lat2	linker for activation of T cells family, member 2 [Source:RGD Symbol;Acc:631397]
chr12	25240419	25240419	+	3.23e-43	1.21e-40	37.437	655	-22070	ENSRNOT00000072177	+	ENSRNOG00000047066	AC094811.1
chr12	25440309	25440309	-	3.06e-27	7.42e-25	32.1321	656	4744	ENSRNOT00000092982	+	ENSRNOG00000001479	Gtf2i	general transcription factor II I [Source:RGD Symbol;Acc:727961]
chr12	25489588	25489588	-	2.24e-135	4.02e-132	40.884	657	5075	ENSRNOT00000092881	+	ENSRNOG00000001479	Gtf2i	general transcription factor II I [Source:RGD Symbol;Acc:727961]
chr12	25601246	25601246	-	2.81e-22	5.45e-20	28.2682	658	37552	ENSRNOT00000002033	-	ENSRNOG00000001484	Gatsl2	GATS protein-like 2 [Source:RGD Symbol;Acc:1304672]
chr12	25825801	25825801	+	1.71e-45	6.75e-43	-31.6597	659	46217	ENSRNOT00000086347	+	ENSRNOG00000051549	U6	U6 spliceosomal RNA [Source:RFAM;Acc:RF00026]
chr12	26333696	26333696	-	1.45e-24	3.17e-22	27.2734	660	91449	ENSRNOT00000078623	+	ENSRNOG00000056105	AABR07035868.1
chr12	26644450	26644450	-	4.8e-34	1.44e-31	-32.7912	661	-59293	ENSRNOT00000088837	+	ENSRNOG00000059259	AABR07035888.1
chr12	27093889	27093889	+	3.74e-55	1.8e-52	-43.3414	662	-61698	ENSRNOT00000044800	+	ENSRNOG00000034287	AABR07035916.1
chr12	27093890	27093890	-	1.96e-100	2e-97	-52.6662	663	-61697	ENSRNOT00000044800	+	ENSRNOG00000034287	AABR07035916.1
chr12	27176253	27176253	-	8.65e-22	1.63e-19	-25.003	664	20668	ENSRNOT00000044800	+	ENSRNOG00000034287	AABR07035916.1
chr12	28935843	28935843	+	2.37e-10	1.06e-08	-30.4264	665	46045	ENSRNOT00000092959	-	ENSRNOG00000062144	AABR07035955.1
chr12	29706814	29706814	-	5.51e-08	1.35e-06	-25.4817	666	36892	ENSRNOT00000001185	-	ENSRNOG00000000886	Caln1	calneuron 1 [Source:RGD Symbol;Acc:1305843]
chr12	29962545	29962545	+	1.23e-08	3.58e-07	25.5504	667	-4496	ENSRNOT00000058725	-	ENSRNOG00000000893	Tmem248	transmembrane protein 248 [Source:RGD Symbol;Acc:1303319]
chr12	30898930	30898930	+	1.26e-31	3.52e-29	-29.4608	668	-47844	ENSRNOT00000081483	+	ENSRNOG00000052944	AABR07036024.1
chr12	30994815	30994815	+	1.94e-22	3.81e-20	-26.0893	669	-46621	ENSRNOT00000091954	-	ENSRNOG00000060352	AABR07036024.2
chr12	31031960	31031960	+	1.65e-20	2.88e-18	-32.6001	670	-83766	ENSRNOT00000091954	-	ENSRNOG00000060352	AABR07036024.2
chr12	31113940	31113940	-	3.64e-28	9.12e-26	-26.5365	671	135179	ENSRNOT00000058586	-	ENSRNOG00000023536	Adgrd1	adhesion G protein-coupled receptor D1 [Source:RGD Symbol;Acc:1594795]
chr12	32013948	32013948	-	2.9e-11	1.57e-09	28.385	672	79607	ENSRNOT00000011181	+	ENSRNOG00000008447	Tmem132d	transmembrane protein 132D [Source:RGD Symbol;Acc:735062]
chr12	32730342	32730342	+	1.52e-84	1.22e-81	28.2477	673	10391	ENSRNOT00000064526	-	ENSRNOG00000000961	Glt1d1	glycosyltransferase 1 domain containing 1 [Source:RGD Symbol;Acc:1304896]
chr12	32784106	32784106	-	4.54e-142	9.04e-139	37.0177	674	30284	ENSRNOT00000001277	+	ENSRNOG00000000962	Slc15a4	solute carrier family 15 member 4 [Source:RGD Symbol;Acc:708469]
chr12	32789857	32789857	+	2.65e-14	2.46e-12	-26.3287	675	36035	ENSRNOT00000001277	+	ENSRNOG00000000962	Slc15a4	solute carrier family 15 member 4 [Source:RGD Symbol;Acc:708469]
chr12	32859252	32859252	-	1.57e-58	8.07e-56	49.6753	676	105430	ENSRNOT00000001277	+	ENSRNOG00000000962	Slc15a4	solute carrier family 15 member 4 [Source:RGD Symbol;Acc:708469]
chr12	34057264	34057264	+	4.14e-59	2.17e-56	-36.1865	677	-52594	ENSRNOT00000001279	-	ENSRNOG00000000964	AABR07036087.1
chr12	34057289	34057289	-	3.05e-87	2.58e-84	-67.4451	678	-52619	ENSRNOT00000001279	-	ENSRNOG00000000964	AABR07036087.1
chr12	36285246	36285246	+	3.78e-34	1.13e-31	-35.3944	679	112961	ENSRNOT00000090944	-	ENSRNOG00000038406	Tmem132b	transmembrane protein 132B [Source:RGD Symbol;Acc:1566191]
chr12	36852622	36852622	-	3.66e-20	6.18e-18	-27.0689	680	-19377	ENSRNOT00000001334	+	ENSRNOG00000001004	Ncor2	nuclear receptor co-repressor 2 [Source:RGD Symbol;Acc:1310293]
chr12	36889002	36889002	-	4.25e-27	1.03e-24	-26.1607	681	16984	ENSRNOT00000084236	+	ENSRNOG00000001004	Ncor2	nuclear receptor co-repressor 2 [Source:RGD Symbol;Acc:1310293]
chr12	37236674	37236674	-	2.99e-28	7.51e-26	27.1994	682	25360	ENSRNOT00000032739	+	ENSRNOG00000021691	Ccdc92	coiled-coil domain containing 92 [Source:RGD Symbol;Acc:1601131]
chr12	37249722	37249722	-	1.07e-09	4.08e-08	27.9085	683	38408	ENSRNOT00000032739	+	ENSRNOG00000021691	Ccdc92	coiled-coil domain containing 92 [Source:RGD Symbol;Acc:1601131]
chr12	37853142	37853142	-	1.32e-16	1.65e-14	-45.4044	684	23565	ENSRNOT00000084587	+	ENSRNOG00000029260	Pitpnm2	phosphatidylinositol transfer protein, membrane-associated 2 [Source:RGD Symbol;Acc:1310867]
chr12	37853161	37853161	-	1.2e-09	4.54e-08	-34.2995	685	23584	ENSRNOT00000084587	+	ENSRNOG00000029260	Pitpnm2	phosphatidylinositol transfer protein, membrane-associated 2 [Source:RGD Symbol;Acc:1310867]
chr12	38021867	38021867	-	2.92e-07	5.78e-06	25.1387	686	31219	ENSRNOT00000034264	-	ENSRNOG00000001091	Hip1r	huntingtin interacting protein 1 related [Source:RGD Symbol;Acc:621615]
chr12	38745793	38745793	-	1.32e-45	5.21e-43	-32.8685	687	36218	ENSRNOT00000001813	-	ENSRNOG00000001342	Wdr66	WD repeat domain 66 [Source:RGD Symbol;Acc:1564948]
chr12	38818627	38818627	+	1.26e-24	2.77e-22	31.6052	688	-9817	ENSRNOT00000001809	+	ENSRNOG00000001338	Hpd	4-hydroxyphenylpyruvate dioxygenase [Source:RGD Symbol;Acc:61974]
chr12	38828691	38828691	+	5.37e-29	1.39e-26	-27.9134	689	249	ENSRNOT00000001809	+	ENSRNOG00000001338	Hpd	4-hydroxyphenylpyruvate dioxygenase [Source:RGD Symbol;Acc:61974]
chr12	38854395	38854395	-	2.68e-47	1.1e-44	31.073	690	14952	ENSRNOT00000001807	-	ENSRNOG00000001337	Setd1b	SET domain containing 1B [Source:MGI Symbol;Acc:MGI:2652820]
chr12	38997504	38997504	+	5.22e-14	4.61e-12	25.2381	691	-1935	ENSRNOT00000001806	-	ENSRNOG00000001336	Orai1	ORAI calcium release-activated calcium modulator 1 [Source:RGD Symbol;Acc:1311873]
chr12	39054529	39054529	-	8.46e-15	8.42e-13	-27.1696	692	-23590	ENSRNOT00000044071	+	ENSRNOG00000025702	Kdm2b	lysine demethylase 2B [Source:RGD Symbol;Acc:1310217]
chr12	39225220	39225220	-	2.83e-46	1.14e-43	-32.8582	693	16093	ENSRNOT00000001794	+	ENSRNOG00000001316	Anapc5	anaphase-promoting complex subunit 5 [Source:RGD Symbol;Acc:1306125]
chr12	39247568	39247568	+	5.04e-19	7.81e-17	-37.8819	694	-5841	ENSRNOT00000001774	+	ENSRNOG00000001309	Camkk2	calcium/calmodulin-dependent protein kinase kinase 2 [Source:RGD Symbol;Acc:620092]
chr12	39289696	39289696	-	1.2e-202	5.27e-199	59.0606	695	35978	ENSRNOT00000001752	-	ENSRNOG00000001300	P2rx4	purinergic receptor P2X 4 [Source:RGD Symbol;Acc:62073]
chr12	39305413	39305413	-	3.33e-43	1.25e-40	27.0522	696	20261	ENSRNOT00000001752	-	ENSRNOG00000001300	P2rx4	purinergic receptor P2X 4 [Source:RGD Symbol;Acc:62073]
chr12	39310499	39310499	-	4.36e-17	5.74e-15	27.4332	697	15175	ENSRNOT00000001752	-	ENSRNOG00000001300	P2rx4	purinergic receptor P2X 4 [Source:RGD Symbol;Acc:62073]
chr12	39374323	39374323	-	4.53e-108	5.28e-105	-52.0047	698	13699	ENSRNOT00000079201	-	ENSRNOG00000001296	P2rx7	purinergic receptor P2X 7 [Source:RGD Symbol;Acc:3241]
chr12	39384281	39384281	+	3.7e-25	8.32e-23	-43.7952	699	3741	ENSRNOT00000079201	-	ENSRNOG00000001296	P2rx7	purinergic receptor P2X 7 [Source:RGD Symbol;Acc:3241]
chr12	39384282	39384282	-	1.62e-23	3.37e-21	-46.1073	700	3740	ENSRNOT00000079201	-	ENSRNOG00000001296	P2rx7	purinergic receptor P2X 7 [Source:RGD Symbol;Acc:3241]
chr12	39610439	39610439	+	1.53e-47	6.31e-45	26.0128	701	30847	ENSRNOT00000001729	-	ENSRNOG00000001283	Anapc7	anaphase promoting complex subunit 7 [Source:RGD Symbol;Acc:1311927]
chr12	39992542	39992542	-	4.59e-17	6.03e-15	-27.0726	702	-26395	ENSRNOT00000001697	+	ENSRNOG00000001259	Cux2	cut-like homeobox 2 [Source:RGD Symbol;Acc:1305967]
chr12	40023636	40023636	+	6.17e-41	2.2e-38	28.6365	703	4701	ENSRNOT00000001697	+	ENSRNOG00000001259	Cux2	cut-like homeobox 2 [Source:RGD Symbol;Acc:1305967]
chr12	40161081	40161081	-	1.09e-07	2.44e-06	-25.483	704	66217	ENSRNOT00000030600	-	ENSRNOG00000028206	Fam109a	family with sequence similarity 109, member A [Source:RGD Symbol;Acc:1310656]
chr12	40690240	40690240	-	9.51e-94	8.85e-91	46.9407	705	-3992	ENSRNOT00000042264	-	ENSRNOG00000029341	LOC100909911	40S ribosomal protein S20-like [Source:RGD Symbol;Acc:6500917]
chr12	41999715	41999715	-	3.22e-65	1.89e-62	40.4834	706	-5759	ENSRNOT00000001891	-	ENSRNOG00000001397	Rbm19	RNA binding motif protein 19 [Source:RGD Symbol;Acc:1308928]
chr12	42470072	42470072	-	1.12e-133	1.98e-130	72.5072	707	22257	ENSRNOT00000011552	-	ENSRNOG00000008706	Tbx3	T-box 3 [Source:RGD Symbol;Acc:735203]
chr12	42623050	42623050	+	8.86e-37	2.84e-34	53.0201	708	23977	ENSRNOT00000083958	-	ENSRNOG00000056261	AABR07036417.1
chr12	42623051	42623051	-	2.12e-26	4.98e-24	45.5791	709	23976	ENSRNOT00000083958	-	ENSRNOG00000056261	AABR07036417.1
chr12	42871478	42871478	-	6.96e-120	9.99e-117	44.9624	710	30997	ENSRNOT00000080357	-	ENSRNOG00000057983	AABR07036426.1
chr12	42915199	42915199	+	8.31e-24	1.75e-21	-30.8382	711	-12726	ENSRNOT00000080357	-	ENSRNOG00000057983	AABR07036426.1
chr12	42971867	42971867	-	2.23e-105	2.49e-102	48.768	712	-69394	ENSRNOT00000080357	-	ENSRNOG00000057983	AABR07036426.1
chr12	43030375	43030375	-	6.74e-85	5.45e-82	47.7459	713	-127902	ENSRNOT00000080357	-	ENSRNOG00000057983	AABR07036426.1
chr12	43097091	43097091	-	1.14e-41	4.16e-39	54.2653	714	125192	ENSRNOT00000083739	-	ENSRNOG00000057583	AABR07036435.1
chr12	43138894	43138894	+	1.45e-70	9.42e-68	-49.2711	715	83389	ENSRNOT00000083739	-	ENSRNOG00000057583	AABR07036435.1
chr12	43240779	43240779	+	1.58e-66	9.5e-64	-44.5465	716	-11361	ENSRNOT00000089144	+	ENSRNOG00000053151	AABR07036436.1
chr12	43265158	43265158	+	2.6e-27	6.32e-25	30.9471	717	13020	ENSRNOT00000089144	+	ENSRNOG00000053151	AABR07036436.1
chr12	43265362	43265362	+	2.94e-108	3.44e-105	-54.3388	718	13224	ENSRNOT00000089144	+	ENSRNOG00000053151	AABR07036436.1
chr12	43324784	43324784	+	3.77e-57	1.89e-54	-41.5161	719	3784	ENSRNOT00000088427	+	ENSRNOG00000051935	AABR07036442.1
chr12	43388677	43388677	-	7.77e-130	1.28e-126	-84.2094	720	67677	ENSRNOT00000088427	+	ENSRNOG00000051935	AABR07036442.1
chr12	43460535	43460535	+	7.61e-211	3.71e-207	72.6688	721	42922	ENSRNOT00000078445	-	ENSRNOG00000001120	Med13l	mediator complex subunit 13-like [Source:RGD Symbol;Acc:1305884]
chr12	43623278	43623278	-	4.33e-295	5.07e-291	-93.7028	722	-34407	ENSRNOT00000088109	+	ENSRNOG00000058699	AABR07036452.1
chr12	43639170	43639170	-	8.54e-89	7.36e-86	-44.1758	723	-18515	ENSRNOT00000088109	+	ENSRNOG00000058699	AABR07036452.1
chr12	43707749	43707749	-	2.09e-08	5.72e-07	25.614	724	50066	ENSRNOT00000088109	+	ENSRNOG00000058699	AABR07036452.1
chr12	43713743	43713743	+	4.61e-284	4.9e-280	-93.5636	725	56060	ENSRNOT00000088109	+	ENSRNOG00000058699	AABR07036452.1
chr12	43719501	43719501	+	7.7e-137	1.44e-133	87.6289	726	61818	ENSRNOT00000088109	+	ENSRNOG00000058699	AABR07036452.1
chr12	43719502	43719502	-	4.89e-122	7.25e-119	86.236	727	61819	ENSRNOT00000088109	+	ENSRNOG00000058699	AABR07036452.1
chr12	43729257	43729257	-	1.04e-116	1.42e-113	47.5248	728	71574	ENSRNOT00000088109	+	ENSRNOG00000058699	AABR07036452.1
chr12	43837197	43837197	+	3.04e-78	2.22e-75	57.9664	729	79748	ENSRNOT00000080135	-	ENSRNOG00000055283	SNORA17	Small nucleolar RNA SNORA17 [Source:RFAM;Acc:RF00560]
chr12	43879640	43879640	+	3.31e-15	3.5e-13	-25.6877	730	37305	ENSRNOT00000080135	-	ENSRNOG00000055283	SNORA17	Small nucleolar RNA SNORA17 [Source:RFAM;Acc:RF00560]
chr12	44007018	44007018	+	5.21e-29	1.35e-26	27.2234	731	-9951	ENSRNOT00000082480	-	ENSRNOG00000054291	U6	U6 spliceosomal RNA [Source:RFAM;Acc:RF00026]
chr12	44406375	44406375	-	1.02e-30	2.77e-28	-38.2326	732	-25087	ENSRNOT00000001493	-	ENSRNOG00000001130	Nos1	nitric oxide synthase 1 [Source:RGD Symbol;Acc:3184]
chr12	44409868	44409868	+	6.88e-53	3.16e-50	-71.1931	733	-28580	ENSRNOT00000001493	-	ENSRNOG00000001130	Nos1	nitric oxide synthase 1 [Source:RGD Symbol;Acc:3184]
chr12	44409869	44409869	-	5.33e-47	2.17e-44	-71.6013	734	-28581	ENSRNOT00000001493	-	ENSRNOG00000001130	Nos1	nitric oxide synthase 1 [Source:RGD Symbol;Acc:3184]
chr12	44610708	44610708	+	1.63e-125	2.53e-122	54.0083	735	75617	ENSRNOT00000070891	-	ENSRNOG00000047830	AABR07036487.1
chr12	44610709	44610709	-	7.06e-91	6.33e-88	46.0417	736	75616	ENSRNOT00000070891	-	ENSRNOG00000047830	AABR07036487.1
chr12	44788150	44788150	-	1.28e-59	6.77e-57	60.2222	737	-101827	ENSRNOT00000070891	-	ENSRNOG00000047830	AABR07036487.1
chr12	45028594	45028594	+	1.18e-103	1.28e-100	-54.7168	738	1710	ENSRNOT00000001500	+	ENSRNOG00000001136	Pebp1	phosphatidylethanolamine binding protein 1 [Source:RGD Symbol;Acc:62017]
chr12	45028595	45028595	-	5.62e-62	3.11e-59	-48.0533	739	1711	ENSRNOT00000001500	+	ENSRNOG00000001136	Pebp1	phosphatidylethanolamine binding protein 1 [Source:RGD Symbol;Acc:62017]
chr12	45062024	45062024	+	7.37e-70	4.72e-67	-67.4738	740	35140	ENSRNOT00000001500	+	ENSRNOG00000001136	Pebp1	phosphatidylethanolamine binding protein 1 [Source:RGD Symbol;Acc:62017]
chr12	45164663	45164663	-	1.33e-106	1.52e-103	-67.2694	741	18312	ENSRNOT00000001503	-	ENSRNOG00000001138	Taok3	TAO kinase 3 [Source:RGD Symbol;Acc:1562861]
chr12	45206285	45206285	+	3.76e-85	3.06e-82	60.7203	742	6710	ENSRNOT00000075646	+	ENSRNOG00000001139	Suds3	SDS3 homolog, SIN3A corepressor complex component [Source:RGD Symbol;Acc:1305986]
chr12	45815140	45815140	-	9.9e-50	4.26e-47	-42.6199	743	-13299	ENSRNOT00000078837	-	ENSRNOG00000059134	AABR07036513.1
chr12	45818227	45818227	-	5.6e-51	2.47e-48	-34.9427	744	-16386	ENSRNOT00000078837	-	ENSRNOG00000059134	AABR07036513.1
chr12	45908036	45908036	+	2.55e-77	1.85e-74	-55.3838	745	2667	ENSRNOT00000039275	+	ENSRNOG00000022392	Hspb8	heat shock protein family B (small) member 8 [Source:RGD Symbol;Acc:71003]
chr12	46231223	46231223	+	6.58e-21	1.17e-18	26.2418	746	-16771	ENSRNOT00000078584	+	ENSRNOG00000052985	7SK	7SK RNA [Source:RFAM;Acc:RF00100]
chr12	47570920	47570920	+	1.09e-27	2.68e-25	30.6889	747	17416	ENSRNOT00000001595	-	ENSRNOG00000001204	Ankrd13a	ankyrin repeat domain 13a [Source:RGD Symbol;Acc:1308577]
chr12	48350494	48350494	-	2.37e-14	2.22e-12	28.8972	748	15291	ENSRNOT00000077317	-	ENSRNOG00000054962	Dao	D-amino-acid oxidase [Source:RGD Symbol;Acc:621138]
chr12	48705779	48705779	-	1.19e-17	1.65e-15	-36.7029	749	18634	ENSRNOT00000078471	-	ENSRNOG00000057781	7SK	7SK RNA [Source:RFAM;Acc:RF00100]
chr12	48760814	48760814	+	2.49e-58	1.28e-55	-27.0296	750	-28447	ENSRNOT00000000893	+	ENSRNOG00000000704	Cmklr1	chemerin chemokine-like receptor 1 [Source:RGD Symbol;Acc:69359]
chr12	48760821	48760821	+	2.13e-62	1.18e-59	-28.9301	751	-28440	ENSRNOT00000000893	+	ENSRNOG00000000704	Cmklr1	chemerin chemokine-like receptor 1 [Source:RGD Symbol;Acc:69359]
chr12	48760828	48760828	+	3.05e-91	2.75e-88	-35.2417	752	-28433	ENSRNOT00000000893	+	ENSRNOG00000000704	Cmklr1	chemerin chemokine-like receptor 1 [Source:RGD Symbol;Acc:69359]
chr12	50785188	50785188	-	9.2e-55	4.4e-52	-59.2146	753	135407	ENSRNOT00000078550	+	ENSRNOG00000059217	AABR07036627.1
chr12	51168604	51168604	+	8.78e-10	3.43e-08	-26.0192	754	81627	ENSRNOT00000029508	-	ENSRNOG00000027489	Mn1	meningioma 1 [Source:RGD Symbol;Acc:1565571]
chr12	51261681	51261681	+	2.24e-16	2.73e-14	-35.7557	755	-11452	ENSRNOT00000029508	-	ENSRNOG00000027489	Mn1	meningioma 1 [Source:RGD Symbol;Acc:1565571]
chr13	5108816	5108816	+	7.48e-71	4.87e-68	-48.2184	756	8928	ENSRNOT00000077466	+	ENSRNOG00000054615	7SK	7SK RNA [Source:RFAM;Acc:RF00100]
chr13	5543712	5543712	-	4.28e-19	6.67e-17	-48.5366	757	63564	ENSRNOT00000057873	+	ENSRNOG00000038033	AABR07019870.1
chr13	7587873	7587873	-	3.07e-51	1.36e-48	-50.9942	758	427674	ENSRNOT00000069153	+	ENSRNOG00000043886	5S_rRNA	5S ribosomal RNA [Source:RFAM;Acc:RF00001]
chr13	9125849	9125849	+	4.03e-152	9e-149	-62.0106	759	-279750	ENSRNOT00000082436	+	ENSRNOG00000057544	SNORA42	Small nucleolar RNA SNORA42/SNORA80 family [Source:RFAM;Acc:RF00406]
chr13	9593333	9593333	+	1.06e-38	3.58e-36	-32.0267	760	44860	ENSRNOT00000078287	-	ENSRNOG00000053519	7SK	7SK RNA [Source:RFAM;Acc:RF00100]
chr13	16881755	16881755	-	2.58e-29	6.71e-27	25.7922	761	561539	ENSRNOT00000090567	+	ENSRNOG00000060209	7SK	7SK RNA [Source:RFAM;Acc:RF00100]
chr13	20702152	20702152	+	1e-53	4.67e-51	-33.3964	762	-976360	ENSRNOT00000047108	+	ENSRNOG00000032206	Cntnap5b	contactin associated protein-like 5B [Source:RGD Symbol;Acc:1565194]
chr13	20945712	20945712	-	4.91e-16	5.73e-14	-26.0309	763	-732800	ENSRNOT00000047108	+	ENSRNOG00000032206	Cntnap5b	contactin associated protein-like 5B [Source:RGD Symbol;Acc:1565194]
chr13	23853409	23853409	+	2.99e-68	1.85e-65	40.0412	764	397194	ENSRNOT00000079581	+	ENSRNOG00000054848	AABR07020367.1
chr13	23853429	23853429	+	2.51e-84	2.01e-81	46.978	765	397214	ENSRNOT00000079581	+	ENSRNOG00000054848	AABR07020367.1
chr13	24030207	24030207	+	1.35e-31	3.76e-29	-27.4964	766	490376	ENSRNOT00000080690	-	ENSRNOG00000058698	AABR07020404.1
chr13	25945549	25945549	-	4.5e-33	1.31e-30	25.1982	767	-20879	ENSRNOT00000003870	+	ENSRNOG00000002882	Zcchc2	zinc finger CCHC-type containing 2 [Source:RGD Symbol;Acc:1310626]
chr13	26570164	26570164	-	2.65e-15	2.83e-13	-28.0482	768	106762	ENSRNOT00000061779	+	ENSRNOG00000047721	LOC103690041	serpin B12-like [Source:RGD Symbol;Acc:9188748]
chr13	34400059	34400059	+	2.28e-16	2.78e-14	34.5081	769	-111	ENSRNOT00000061516	+	ENSRNOG00000002376	Clasp1	cytoplasmic linker associated protein 1 [Source:RGD Symbol;Acc:1310970]
chr13	34978460	34978460	-	5.11e-34	1.53e-31	28.7238	770	69985	ENSRNOT00000009963	-	ENSRNOG00000007261	Gli2	GLI family zinc finger 2 [Source:RGD Symbol;Acc:1309270]
chr13	36308825	36308825	-	2.5e-59	1.32e-56	-32.2514	771	-18295	ENSRNOT00000071388	-	ENSRNOG00000049471	Steap3	STEAP3 metalloreductase [Source:RGD Symbol;Acc:708552]
chr13	37521845	37521845	+	1.96e-108	2.31e-105	39.426	772	14222	ENSRNOT00000037203	-	ENSRNOG00000025430	Ddx18	DEAD-box helicase 18 [Source:RGD Symbol;Acc:1549712]
chr13	41531312	41531312	+	2.2e-30	5.93e-28	33.3062	773	162028	ENSRNOT00000078594	+	ENSRNOG00000061545	LOC102554127	uncharacterized LOC102554127 [Source:RGD Symbol;Acc:7713048]
chr13	41834884	41834884	-	2.99e-11	1.62e-09	32.9762	774	-16799	ENSRNOT00000087036	+	ENSRNOG00000060765	LOC108352523	uncharacterized LOC108352523 [Source:RGD Symbol;Acc:11470297]
chr13	45139393	45139393	+	9.64e-35	2.94e-32	62.3563	775	-11579	ENSRNOT00000005127	-	ENSRNOG00000003743	Dars	aspartyl-tRNA synthetase [Source:RGD Symbol;Acc:621167]
chr13	45560951	45560951	+	2.25e-79	1.68e-76	71.2355	776	-14117	ENSRNOT00000080733	+	ENSRNOG00000059385	AABR07020905.1
chr13	45929389	45929389	+	2.43e-99	2.43e-96	59.6456	777	-240574	ENSRNOT00000005212	+	ENSRNOG00000003878	Thsd7b	thrombospondin type 1 domain containing 7B [Source:RGD Symbol;Acc:1306938]
chr13	47561279	47561279	+	2.06e-40	7.23e-38	-38.2634	778	-10940	ENSRNOT00000088449	+	ENSRNOG00000004405	Pigr	polymeric immunoglobulin receptor [Source:RGD Symbol;Acc:3328]
chr13	48034107	48034107	-	1.27e-124	1.95e-121	-55.4965	779	-11775	ENSRNOT00000008055	-	ENSRNOG00000005342	Rassf5	Ras association domain family member 5 [Source:RGD Symbol;Acc:621694]
chr13	48310421	48310421	-	3.41e-90	3e-87	-51.7062	780	22550	ENSRNOT00000068223	+	ENSRNOG00000042747	Fam72a	family with sequence similarity 72, member A [Source:RGD Symbol;Acc:1598023]
chr13	48989675	48989675	+	7.8e-63	4.37e-60	-36.419	781	10430	ENSRNOT00000092828	+	ENSRNOG00000062103	AABR07020966.1
chr13	49118917	49118917	+	3.16e-46	1.27e-43	-39.1069	782	26613	ENSRNOT00000000039	+	ENSRNOG00000000034	Nuak2	NUAK family kinase 2 [Source:RGD Symbol;Acc:1359167]
chr13	49299071	49299071	+	9.9e-63	5.54e-60	-41.1509	783	3641	ENSRNOT00000077343	-	ENSRNOG00000054094	U6	U6 spliceosomal RNA [Source:RFAM;Acc:RF00026]
chr13	49978810	49978810	+	3.29e-72	2.2e-69	39.6752	784	-7953	ENSRNOT00000090709	-	ENSRNOG00000060611	AABR07020979.1
chr13	50723515	50723515	-	8.98e-15	8.91e-13	28.6917	785	22765	ENSRNOT00000064556	-	ENSRNOG00000003059	Optc	opticin [Source:RGD Symbol;Acc:1304916]
chr13	50867389	50867389	+	1.17e-31	3.29e-29	-40.7125	786	-6216	ENSRNOT00000004382	+	ENSRNOG00000003183	Fmod	fibromodulin [Source:RGD Symbol;Acc:619769]
chr13	51339969	51339969	+	7.42e-93	6.8e-90	-44.6479	787	-2913	ENSRNOT00000087989	-	ENSRNOG00000057117	AABR07020990.1
chr13	53191270	53191270	-	7.09e-15	7.15e-13	-36.3547	788	33499	ENSRNOT00000091015	-	ENSRNOG00000008741	Camsap2	calmodulin regulated spectrin-associated protein family, member 2 [Source:RGD Symbol;Acc:1310950]
chr13	53329831	53329831	-	2.79e-66	1.67e-63	38.2009	789	-21886	ENSRNOT00000012038	+	ENSRNOG00000037211	Kif14	kinesin family member 14 [Source:RGD Symbol;Acc:1310650]
chr13	53462353	53462353	-	7.22e-101	7.41e-98	44.9159	790	-44572	ENSRNOT00000088133	+	ENSRNOG00000058643	Zfp281	zinc finger protein 281 [Source:RGD Symbol;Acc:1305139]
chr13	53481734	53481734	-	8.34e-28	2.06e-25	27.4161	791	-25191	ENSRNOT00000088133	+	ENSRNOG00000058643	Zfp281	zinc finger protein 281 [Source:RGD Symbol;Acc:1305139]
chr13	53518130	53518130	-	4.25e-62	2.35e-59	44.4244	792	11207	ENSRNOT00000088133	+	ENSRNOG00000058643	Zfp281	zinc finger protein 281 [Source:RGD Symbol;Acc:1305139]
chr13	53697235	53697235	-	4.79e-29	1.24e-26	32.1528	793	24782	ENSRNOT00000091006	-	ENSRNOG00000029425	AABR07021022.1
chr13	53919212	53919212	+	8.12e-51	3.57e-48	-57.7281	794	-19273	ENSRNOT00000089596	-	ENSRNOG00000059607	U7	U7 small nuclear RNA [Source:RFAM;Acc:RF00066]
chr13	53919213	53919213	-	7.42e-62	4.09e-59	-65.2789	795	-19274	ENSRNOT00000089596	-	ENSRNOG00000059607	U7	U7 small nuclear RNA [Source:RFAM;Acc:RF00066]
chr13	53949305	53949305	-	1.32e-15	1.47e-13	-31.408	796	-49366	ENSRNOT00000089596	-	ENSRNOG00000059607	U7	U7 small nuclear RNA [Source:RFAM;Acc:RF00066]
chr13	55077197	55077197	-	1.24e-101	1.29e-98	-64.2696	797	96496	ENSRNOT00000064785	-	ENSRNOG00000000655	Ptprc	protein tyrosine phosphatase, receptor type, C [Source:RGD Symbol;Acc:3451]
[truncated: 2,632 more rows]

## Sheet: Table S7
Table S7. Differentially methylated genes between Site #2 (Trinity) and Site #3 (UAB)
[truncated: 3,288 more rows]

[truncated: 19 more sheets: Table S8, Table S9, Table S10, Table S11, Table S12, Table S13, Table S14, Table S15, Table S16, Table S17, Table S18, Table S19, Table S20, Table S21, Table S22, Table S23, Table S24, Table S25, Table S26]
